# Supplementary material for: Redetermination of the crystal structure of β-zinc molybdate from single-crystal X-ray diffraction data
Source: Acta Crystallogr E Crystallogr Commun. 2015 Jun 27;71(Pt 7):i6–7. doi: 10.1107/S205698901501186X (PMC4518998; doi:10.1107/S205698901501186X)
Supplement: Supplementary file 1 [file e-71-000i6-sup1.cif]

##############################################################################
#                                                                            #
# This CIF contains the data in a paper accepted for publication in          #
# Acta Crystallographica Section E. It conforms to the requirements of       #
# Notes for Authors for Acta Crystallographica Section E, and has been       #
# peer reviewed under the auspices of the IUCr Commission on Journals.       #
#                                                                            #
# Full details of the Crystallographic Information File format               #
# are given in the paper "The Crystallographic Information File (CIF):       #
# a New Standard Archive File for Crystallography" by S. R. Hall, F. H.      #
# Allen and I. D. Brown [Acta Cryst. (1991), A47, 655-685].                  #
#                                                                            #
# The current version of the core CIF dictionary is obtainable from          #
# ftp://ftp.iucr.org/pub/cif_core.dic.                                       #
#                                                                            #
# Software is freely available for graphical display of the structure(s)     #
# in this CIF. For information consult the CIF software page                 #
# http://www.iucr.org/resources/cif/software.                                #
#                                                                            #
# This file may be used for bona fide research purposes within the           #
# scientific community so long as proper attribution is given to the journal # 
# article from which it was obtained.                                        #
#                                                                            #
##############################################################################
data_I
_audit_creation_method     'SHELXL-2014/7'
_chemical_name_systematic
;
\b-Zinc molybdate
;
_chemical_name_common     ?
_chemical_formula_moiety     ?
_chemical_formula_sum     'Mo O4 Zn'
_chemical_formula_iupac     'Mo O4 Zn'
_chemical_formula_weight     225.31
_chemical_melting_point     ?
_shelx_space_group_comment
;
The symmetry employed for this shelxl refinement is uniquely defined
by the following loop, which should always be used as a source of
symmetry information in preference to the above space-group names.
They are only intended as comments.
;
_space_group_crystal_system     monoclinic
_space_group_name_H-M_alt     'P 2/c'
_space_group_name_Hall     '-P 2yc'
loop_
    _space_group_symop_operation_xyz
    'x, y, z'
    '-x, y, -z+1/2'
    '-x, -y, -z'
    'x, -y, z-1/2'
_cell_length_a     4.6980(3)
_cell_length_b     5.7380(4)
_cell_length_c     4.8960(4)
_cell_angle_alpha     90
_cell_angle_beta     90.311(7)
_cell_angle_gamma     90
_cell_volume     131.980(16)
_cell_formula_units_Z     2
_cell_measurement_reflns_used     570
_cell_measurement_theta_min     3.5710
_cell_measurement_theta_max     31.1050
_cell_measurement_temperature     293(2)
_exptl_crystal_description     'prism'
_exptl_crystal_colour     'colourless'
_exptl_crystal_size_max     0.076
_exptl_crystal_size_mid     0.058
_exptl_crystal_size_min     0.027
_exptl_crystal_density_diffrn     5.670
_exptl_crystal_density_meas     ?
_exptl_crystal_density_method     ?
_exptl_crystal_F_000     208
_exptl_absorpt_coefficient_mu     13.623
_exptl_absorpt_correction_type     multi-scan
_exptl_absorpt_process_details
;
(<i>CrysAlisPro</i>; Oxford Diffraction, 2014)
;
_shelx_estimated_absorpt_T_min     ?
_shelx_estimated_absorpt_T_max     ?
_exptl_absorpt_correction_T_min     0.90517
_exptl_absorpt_correction_T_max     1.00000
_diffrn_ambient_temperature     293(2)
_diffrn_radiation_type     MoK\a
_diffrn_radiation_wavelength     0.71073
_diffrn_measurement_device_type     'Oxford Diffraction Xcalibur CCD'
_diffrn_measurement_method     '\w- and \f-scans'
_diffrn_detector_area_resol_mean     10.2673
_diffrn_reflns_number     1207
_diffrn_reflns_av_R_equivalents     0.0362
_diffrn_reflns_theta_min     3.551
_diffrn_reflns_theta_max     31.295
_diffrn_reflns_theta_full     25.000
_diffrn_measured_fraction_theta_max     0.944
_diffrn_measured_fraction_theta_full     1.000
_diffrn_reflns_limit_h_min     -6
_diffrn_reflns_limit_h_max     6
_diffrn_reflns_limit_k_min     -8
_diffrn_reflns_limit_k_max     8
_diffrn_reflns_limit_l_min     -6
_diffrn_reflns_limit_l_max     6
_refine_special_details     ?
_reflns_number_total     405
_reflns_number_gt     358
_reflns_threshold_expression     'I > 2\s(I)'
_refine_ls_structure_factor_coef     Fsqd
_refine_ls_matrix_type     full
_refine_ls_R_factor_all     0.0361
_refine_ls_R_factor_gt     0.0284
_refine_ls_wR_factor_gt     0.0623
_refine_ls_wR_factor_ref     0.0679
_refine_ls_goodness_of_fit_ref     1.098
_refine_ls_restrained_S_all     1.098
_refine_ls_number_reflns     405
_refine_ls_number_parameters     29
_refine_ls_number_restraints     0
_refine_ls_hydrogen_treatment     undef
_refine_ls_weighting_scheme     calc
_refine_ls_weighting_details
              'w=1/[\s^2^(Fo^2^)+(0.0209P)^2^+0.5403P] where P=(Fo^2^+2Fc^2^)/3'
_atom_sites_solution_hydrogens     .
_atom_sites_solution_primary     ?
_atom_sites_solution_secondary     ?
_refine_ls_shift/su_max     0.000
_refine_ls_shift/su_mean     0.000
_refine_diff_density_max     1.196
_refine_diff_density_min     -1.172
_refine_ls_extinction_method     none
_refine_ls_extinction_coef     .
loop_
    _atom_type_symbol
    _atom_type_description
    _atom_type_scat_dispersion_real
    _atom_type_scat_dispersion_imag
    _atom_type_scat_source
    'O' 'O' 0.0106 0.0060
                         'International Tables Vol C Tables 4.2.6.8 and 6.1.1.4'
    'Zn' 'Zn' 0.2839 1.4301
                         'International Tables Vol C Tables 4.2.6.8 and 6.1.1.4'
    'Mo' 'Mo' -1.6832 0.6857
                         'International Tables Vol C Tables 4.2.6.8 and 6.1.1.4'
_computing_data_collection
;
CrysAlis CCD (Oxford Diffraction, 2014)
;
_computing_cell_refinement
;
CrysAlis RED (Oxford Diffraction, 2014)
;
_computing_data_reduction
;
CrysAlis RED (Oxford Diffraction, 2014)
;
_computing_structure_solution
;
SIR2011 (Burla et al., 2012)
;
_computing_structure_refinement
;
SHELXL2014 (Sheldrick, 2015)
;
_computing_molecular_graphics
;
DIAMOND (Brandenburg & Putz, 1999)
;
_computing_publication_material
;
WinGX (Farrugia, 2012), publCIF (Westrip, 2010) and PARST
(Nardelli, 1995)
;
loop_
    _atom_site_type_symbol
    _atom_site_label
    _atom_site_fract_x
    _atom_site_fract_y
    _atom_site_fract_z
    _atom_site_U_iso_or_equiv
    _atom_site_adp_type
    _atom_site_calc_flag
    _atom_site_occupancy
    _atom_site_disorder_assembly
    _atom_site_disorder_group
    Mo Mo1 1.0000 0.81190(10) 0.2500 0.00507(18) Uani d 1 . .
    Zn Zn1 1.5000 0.69182(15) 0.7500 0.0092(2) Uani d 1 . .
    O O1 1.2538(7) 0.6236(6) 0.4014(7) 0.0080(7) Uani d 1 . .
    O O2 0.7835(7) 0.8950(6) 0.5603(7) 0.0058(7) Uani d 1 . .
loop_
    _atom_site_aniso_label
    _atom_site_aniso_U_11
    _atom_site_aniso_U_22
    _atom_site_aniso_U_33
    _atom_site_aniso_U_12
    _atom_site_aniso_U_13
    _atom_site_aniso_U_23
    Mo1 0.0065(3) 0.0045(3) 0.0041(3) 0.000 -0.0002(2) 0.000
    Zn1 0.0087(4) 0.0116(4) 0.0073(4) 0.000 0.0009(3) 0.000
    O1 0.0089(17) 0.0110(16) 0.0041(17) 0.0006(14) 0.0003(13) -0.0004(14)
    O2 0.0088(16) 0.0064(14) 0.0021(16) -0.0005(13) 0.0016(12) -0.0010(13)
_geom_special_details
;
All e.s.d.'s (except the e.s.d. in the dihedral angle between two l.s. planes)
are estimated using the full covariance matrix. The cell e.s.d.'s are taken
into account individually in the estimation of e.s.d.'s in distances, angles
and torsion angles; correlations between e.s.d.'s in cell parameters are only
used when they are defined by crystal symmetry. An approximate (isotropic)
treatment of cell e.s.d.'s is used for estimating e.s.d.'s involving l.s.
planes.
;
loop_
    _geom_bond_atom_site_label_1
    _geom_bond_atom_site_label_2
    _geom_bond_site_symmetry_2
    _geom_bond_distance
    _geom_bond_publ_flag
    Mo1 O1 2_755 1.769(3) ?
    Mo1 O1 . 1.769(3) ?
    Mo1 O2 . 1.894(3) ?
    Mo1 O2 2_755 1.894(3) ?
    Mo1 O2 3_776 2.171(3) ?
    Mo1 O2 4_575 2.171(3) ?
    Zn1 O2 1_655 2.002(3) ?
    Zn1 O2 2_756 2.002(3) ?
    Zn1 O1 2_856 2.094(3) ?
    Zn1 O1 . 2.094(3) ?
    Zn1 O1 4_566 2.274(4) ?
    Zn1 O1 3_866 2.274(4) ?
loop_
    _geom_angle_atom_site_label_1
    _geom_angle_atom_site_label_2
    _geom_angle_atom_site_label_3
    _geom_angle_site_symmetry_1
    _geom_angle_site_symmetry_3
    _geom_angle
    _geom_angle_publ_flag
    O1 Mo1 O1 2_755 . 104.7(2) ?
    O1 Mo1 O2 2_755 . 97.25(15) ?
    O1 Mo1 O2 . . 100.46(15) ?
    O1 Mo1 O2 2_755 2_755 100.46(15) ?
    O1 Mo1 O2 . 2_755 97.25(15) ?
    O2 Mo1 O2 . 2_755 150.8(2) ?
    O1 Mo1 O2 2_755 3_776 164.89(14) ?
    O1 Mo1 O2 . 3_776 88.90(14) ?
    O2 Mo1 O2 . 3_776 73.39(16) ?
    O2 Mo1 O2 2_755 3_776 84.01(11) ?
    O1 Mo1 O2 2_755 4_575 88.90(14) ?
    O1 Mo1 O2 . 4_575 164.89(15) ?
    O2 Mo1 O2 . 4_575 84.01(11) ?
    O2 Mo1 O2 2_755 4_575 73.39(16) ?
    O2 Mo1 O2 3_776 4_575 78.49(18) ?
    O2 Zn1 O2 1_655 2_756 108.8(2) ?
    O2 Zn1 O1 1_655 2_856 96.96(14) ?
    O2 Zn1 O1 2_756 2_856 95.54(14) ?
    O2 Zn1 O1 1_655 . 95.54(14) ?
    O2 Zn1 O1 2_756 . 96.96(14) ?
    O1 Zn1 O1 2_856 . 158.4(2) ?
    O2 Zn1 O1 1_655 4_566 162.81(14) ?
    O2 Zn1 O1 2_756 4_566 88.37(13) ?
    O1 Zn1 O1 2_856 4_566 82.25(14) ?
    O1 Zn1 O1 . 4_566 80.63(11) ?
    O2 Zn1 O1 1_655 3_866 88.37(13) ?
    O2 Zn1 O1 2_756 3_866 162.81(14) ?
    O1 Zn1 O1 2_856 3_866 80.63(11) ?
    O1 Zn1 O1 . 3_866 82.24(14) ?
    O1 Zn1 O1 4_566 3_866 74.53(18) ?
    Mo1 O1 Zn1 . . 126.54(19) ?
    Mo1 O1 Zn1 . 3_866 133.83(18) ?
    Zn1 O1 Zn1 . 3_866 97.75(14) ?
    Mo1 O2 Zn1 . 1_455 125.93(18) ?
    Mo1 O2 Mo1 . 3_776 106.61(16) ?
    Zn1 O2 Mo1 1_455 3_776 124.32(17) ?
_shelx_hkl_file
;
   0   0  -1 14.2405 13.7161   4
   0   0  -1 6.40530 12.6462   2
   0   0  -2 18468.5 596.125   2
   0   0  -2 19386.2 612.461   4
   0   0   2 19004.6 598.860   2
   0   0  -3 20.8868 24.8836   2
   0   0  -3-3.15837 22.6996   4
   0   0   3-2.03340 16.5853   2
   0   0  -4 13491.2 536.485   2
   0   0   4 13724.7 510.536   1
   0   0  -5 8.57277 29.8687   2
   0   0   5-10.1442 17.9137   1
   0   0  -6 11359.4 525.089   3
   0  -1   0 347.876 30.5721   3
   0   1  -1 1222.66 54.2724   3
   0  -1  -1 1287.12 85.1345   4
   0   1  -1 1231.15 76.2735   1
   0  -1   1 1274.14 54.8738   3
   0  -1  -2 44.2714 32.6177   4
   0  -1   2 45.9637 22.8421   1
   0  -1  -2-19.5071 17.9301   2
   0   1  -2 2.23409 10.9139   2
   0   1  -3 277.292 56.3935   4
   0   1  -3 324.555 52.8079   2
   0  -1  -3 284.383 60.4260   4
   0   1   3 482.191 73.5938   2
   0   1   3 343.694 70.8477   4
   0  -1   3 240.086 46.3677   1
   0  -1  -3 288.482 56.5973   2
   0   1  -4 368.307 61.2821   2
   0  -1   4 440.548 70.3991   1
   0   1  -5 145.991 54.8887   2
   0  -1  -6 11.5931 26.9870   3
   0  -2   0 16670.9 517.019   3
   0  -2   1 8511.88 269.756   3
   0  -2  -1 8491.71 321.802   4
   0   2  -1 8365.21 247.390   5
   0   2  -1 8606.16 273.220   3
   0  -2  -1 8357.25 325.034   3
   0   2  -2 16302.0 485.566   3
   0   2  -2 17645.1 570.959   1
   0  -2   2 16276.4 485.436   5
   0  -2  -2 16842.5 589.133   4
   0   2  -3 19394.7 634.743   2
   0   2  -3 18891.7 580.566   3
   0   2   3 20510.4 728.112   4
   0   2  -4 7179.39 289.209   3
   0   2   4 8302.93 438.442   4
   0   2  -4 7935.46 347.087   2
   0  -2  -5 3115.91 258.432   3
   0   2  -5 3547.62 230.366   2
   0  -2  -6 3266.62 286.090   3
   0  -3   0 280.349 44.6387   3
   0  -3   1 12.1420 16.1019   3
   0  -3  -1 25.6026 20.1749   3
   0   3  -1 7.96333 9.43960   5
   0   3  -1 15.9642 15.6393   3
   0   3   1 10.6514 26.7808   4
   0  -3  -2 353.966 69.7948   3
   0   3  -2 471.547 43.5969   3
   0  -3   2 426.856 40.7564   3
   0   3   2 572.531 86.3828   4
   0   3  -2 396.675 69.7165   1
   0   3  -3 1.66308 7.31772   3
   0  -3  -3 31.5869 30.2283   3
   0   3   3 43.4590 40.7147   4
   0   3  -3 12.1329 22.4338   2
   0  -3   3-0.63276 6.05418   5
   0  -3  -4 798.790 127.141   3
   0   3  -4 845.361 95.4758   2
   0   3   4 802.672 133.610   4
   0  -3  -5 390.937 99.1486   3
   0   3   5 154.213 59.0538   4
   0   3  -5 217.733 54.1605   2
   0  -3  -6 126.186 69.0119   3
   0   4   0 1189.92 92.4969   5
   0  -4   0 1126.25 106.304   3
   0   4   0 1180.83 107.370   4
   0   4  -1 20123.9 588.920   5
   0  -4   1 19828.7 644.163   3
   0  -4  -1 19819.3 710.241   3
   0   4   1 19630.5 706.363   4
   0  -4   2 682.173 61.3295   3
   0  -4  -2 712.247 105.677   3
   0   4   2 761.915 106.651   4
   0  -4  -3 10744.6 521.328   3
   0   4   3 11265.6 533.047   4
   0   4  -4 302.336 55.9870   2
   0   4   4 182.697 77.2901   4
   0  -4  -4 147.166 61.2729   3
   0  -4  -5 8645.88 513.308   3
   0   4   5 8200.64 532.386   4
   0   5   0 244.376 56.6242   4
   0  -5   0 158.235 46.8167   3
   0   5   0 170.374 37.7836   5
   0  -5  -1 285.310 66.9480   3
   0  -5   1 349.268 60.9480   3
   0   5  -1 346.842 40.3935   5
   0   5   1 580.508 92.4716   4
   0   5   2 749.322 117.092   4
   0  -5   2 851.703 80.4456   3
   0  -5  -2 676.136 112.260   3
   0  -5  -3 61.4773 46.0440   3
   0   5   3-13.5353 44.2079   4
   0  -5  -4 160.118 77.8806   3
   0   5   4 262.108 91.4721   4
   0  -5  -5 44.3533 46.2291   3
   0   5   5 198.660 98.7540   4
   0   6   0 3194.35 234.547   4
   0  -6   0 3212.52 230.808   3
   0   6   0 3139.36 192.671   5
   0   6  -1 7319.66 363.750   4
   0   6   1 6806.53 357.507   5
   0  -6  -1 7048.99 396.917   3
   0   6   1 7536.77 408.275   4
   0  -6   1 7491.56 349.705   3
   0  -6  -2 4244.69 313.669   3
   0   6   2 3976.11 305.055   4
   0  -6  -3 2642.38 261.164   3
   0   6   3 2193.79 239.934   4
   0  -6  -4 2531.62 274.105   3
   0   6   4 2795.62 293.374   4
   0  -7   0 192.983 71.2866   3
   0   7   0 183.341 64.0831   4
   0   7   1 577.846 92.0190   5
   0  -7  -1 420.991 98.2604   3
   0   7  -1 500.703 91.8037   4
   0   7   1 431.959 92.9681   4
   0  -7  -2 89.0150 53.7503   3
   0   7   2 4.49430 32.5047   5
   0   7   2-47.3541 55.6345   4
   0   7   3 251.806 84.5672   4
   0  -7  -3 412.475 106.727   3
   0  -8  -1-165.716 69.8137   3
   0   8   1-147.806 67.5610   4
   0   8   2 5084.16 398.115   4
   1   0  -6 536.020 110.033   2
   1   0  -5 28.2391 32.1722   2
   1   0  -4 110.751 40.9765   2
  -1   0   3 28.4953 24.8111   2
   1   0  -3-4.68860 24.5291   2
   1   0  -2 6084.59 272.538   2
   1   0  -1 39.2559 24.3551   2
  -1   0   1-5.80777 13.4970   5
  -1   0   0 1738.41 86.8335   5
  -1   0   0 1694.04 86.0692   3
   1   0   1 16.8434 16.9849   3
   1   0   1-6.14482 12.6060   4
  -1   0  -1-4.44473 13.4729   3
  -1   0  -2 1721.24 100.856   3
  -1   0  -2 1713.33 108.073   4
   1   0   2 1743.57 109.655   4
   1   0   2 1755.29 100.534   2
   1   0   3-5.47768 12.3819   2
   1   0   3-6.90217 19.1973   4
  -1   0  -3 8.86226 19.8534   4
  -1   0  -3 1.10129 16.6611   3
  -1   0  -4 2575.19 169.179   3
   1   0   4 2492.38 172.876   2
   1   0   5-34.9048 32.5376   1
  -1   0  -5-10.2617 24.4476   3
   1   0   6 316.731 82.6225   1
   1   1  -6 1711.49 194.446   2
   1  -1  -5 7560.48 439.066   2
   1   1  -5 8644.36 443.160   2
  -1   1   4 1857.21 110.722   1
   1   1  -4 1877.73 169.590   2
   1  -1  -4 1663.15 168.878   2
   1   1  -3 23530.4 767.436   2
   1   1  -3 21785.4 723.119   3
   1  -1  -3 21109.6 771.584   2
   1   1  -2 3228.10 178.635   2
   1  -1  -2 3037.89 183.895   2
   1   1  -2 3299.34 164.710   3
   1  -1  -2 2843.52 181.958   4
  -1  -1   2 2980.57 137.558   5
   1   1  -2 3278.00 139.149   1
   1   1  -1 32419.8 901.929   3
   1  -1  -1 28725.9 912.181   4
  -1  -1   1 31099.1 898.435   3
  -1  -1   1 32380.5 860.361   5
  -1   1   1 30585.5 906.528   5
   1   1  -1 31557.9 857.330   5
   1  -1  -1 28544.7 913.881   2
  -1   1   0 7022.81 239.783   2
  -1  -1   0 7485.62 261.224   3
  -1   1   0 7205.06 257.965   1
  -1   1   0 7292.03 256.496   5
   1   1   0 7519.55 243.935   5
   1  -1   0 7069.10 233.061   4
   1  -1   0 7293.83 242.139   2
   1  -1   1 32016.6 918.064   5
  -1   1  -1 29506.2 864.720   3
   1  -1   1 31418.3 865.348   3
  -1   1  -1 31725.6 915.357   5
  -1  -1  -1 31813.8 932.858   3
  -1  -1  -2 4313.37 212.301   4
   1  -1   2 4047.21 148.930   2
  -1   1  -2 4308.14 171.829   4
  -1  -1  -2 4224.45 204.495   3
   1   1   2 4267.05 211.850   4
  -1   1  -2 4383.09 147.769   3
  -1   1  -3 16875.8 566.073   4
  -1   1  -3 16714.0 517.040   3
  -1  -1  -3 16550.2 595.549   3
   1  -1   3 16029.3 613.273   1
   1  -1   3 16675.6 534.060   2
   1   1   3 18335.8 610.749   2
   1   1   3 16888.4 618.694   4
  -1  -1  -3 17241.8 613.677   4
  -1   1  -4 2640.76 147.292   3
  -1  -1  -4 2581.26 189.697   3
   1   1   4 3158.47 232.910   4
  -1   1  -4 2385.04 175.281   4
   1  -1   4 2733.47 207.495   1
  -1   1  -5 9688.96 386.230   3
  -1  -1  -5 9411.62 456.455   3
   1  -1   5 10543.8 489.201   1
  -1  -1  -6 482.398 96.9575   3
   1  -1   6 452.277 93.7524   1
   1   1   6 450.044 94.8822   1
   1   2  -6 113.183 55.2204   2
   1   2  -5 990.136 133.423   2
   1  -2  -4 343.457 78.6600   2
   1   2  -4 222.127 61.0472   2
   1   2  -4 293.816 57.0186   3
   1  -2  -3 623.255 96.0604   2
   1   2  -3 547.429 65.8621   3
  -1  -2   3 531.596 50.8791   5
   1   2  -3 625.779 85.4762   2
   1   2  -3 608.574 72.1792   1
   1  -2  -2 63.5434 25.1505   4
   1  -2  -2 95.5463 41.4512   2
  -1   2   2 105.491 43.1638   4
  -1  -2   2 110.721 30.7224   3
  -1  -2   2 78.4678 12.8140   5
   1   2  -2 74.8093 23.2675   3
  -1   2   1 1843.55 127.912   5
   1   2  -1 2047.73 75.2180   5
  -1  -2   1 1896.10 118.007   3
   1  -2  -1 2138.73 135.727   2
   1   2  -1 2063.76 122.109   3
  -1   2   1 2231.49 137.888   4
   1  -2  -1 2093.54 129.072   4
  -1   2   1 2186.16 140.827   2
   1  -2   0 155.126 23.8630   4
  -1  -2   0 131.062 29.5782   3
  -1   2   0 181.741 26.4033   4
  -1   2   0 148.261 30.1694   5
  -1   2   0 206.233 32.9350   2
   1  -2   0 229.080 37.4096   5
  -1   2  -1 6238.34 240.546   5
   1  -2   1 6641.48 245.043   5
  -1   2  -1 6385.83 204.645   2
  -1   2  -1 6563.82 283.637   1
  -1  -2  -1 6159.43 273.970   3
  -1  -2  -2 350.271 60.4072   3
   1  -2   2 463.827 53.2588   5
  -1   2  -2 362.777 34.7328   4
  -1   2  -2 393.650 25.8149   2
  -1   2  -2 431.484 71.4551   1
   1   2   3 303.766 66.4592   4
  -1   2  -3 340.846 35.6124   2
  -1  -2  -3 293.283 62.5931   3
   1  -2   3 310.683 66.2958   1
  -1   2  -3 280.784 42.3173   4
   1  -2   3 285.955 50.9500   5
   1  -2   4 7.26112 24.6761   1
  -1   2  -4 122.995 37.0376   4
   1   2   4 114.583 58.1298   4
  -1   2  -4 81.8624 12.7195   3
  -1  -2  -4 21.4028 23.9179   3
  -1   2  -4 53.2593 10.9725   3
   1   2   5-15.2867 45.0850   4
  -1  -2  -5 72.1678 44.7163   3
  -1  -2  -6 169.544 65.1303   3
   1  -3  -6 6098.03 436.576   3
   1   3  -5 1931.81 189.635   2
  -1  -3   4 9479.96 310.606   5
   1   3  -4 10238.8 454.822   2
  -1   3   3 1868.31 184.967   4
   1   3  -3 1469.18 115.777   3
   1   3  -2 14347.6 501.049   3
  -1  -3   2 14221.5 496.195   3
  -1   3   2 14999.6 573.828   4
  -1   3   1 5918.39 270.604   4
   1  -3  -1 5534.50 259.342   4
  -1  -3   1 5765.91 255.375   3
   1   3  -1 6027.05 261.301   3
  -1   3   1 6276.14 289.560   2
  -1   3   1 5496.38 266.904   5
  -1  -3   0 21423.3 711.955   3
  -1   3   0 21224.5 667.269   4
  -1   3   0 22532.8 695.794   2
   1   3   0 22499.9 719.029   3
  -1   3   0 21242.3 690.732   5
  -1   3  -1 4045.08 226.626   1
  -1   3  -1 3660.42 173.087   5
  -1  -3  -1 3917.41 218.737   3
   1  -3   1 3495.59 170.545   5
   1  -3   1 3858.66 153.133   3
  -1   3  -1 3702.86 144.748   4
   1   3   2 18011.4 680.710   4
  -1  -3  -2 18862.0 679.377   3
   1  -3   2 18587.9 587.799   5
   1   3   3 3839.50 263.001   4
  -1  -3  -3 3365.07 243.789   3
  -1   3  -3 3744.41 146.750   2
   1  -3   3 3308.76 180.439   5
  -1   3  -3 3820.60 174.609   4
   1   3   4 9047.23 486.438   4
  -1   3  -4 9455.14 320.664   2
  -1  -3  -4 9540.99 479.254   3
   1   3   5 1195.44 182.713   4
  -1  -3  -5 1387.11 176.726   3
   1   3   6 4628.30 392.414   4
  -1  -3  -6 3898.35 330.087   3
   1  -4  -5 398.861 113.354   3
   1   4  -5 294.820 74.5780   2
   1   4  -4 266.866 64.5785   2
  -1   4   4 214.335 83.1113   4
   1   4  -3 280.159 50.8170   3
  -1   4   3 261.313 73.4310   4
  -1   4   2 1124.12 131.586   4
  -1  -4   2 737.364 83.4242   3
   1   4  -2 806.907 87.0012   3
  -1   4   1 1031.80 109.694   5
   1   4  -1 940.450 46.7765   5
   1   4  -1 1242.40 112.037   3
  -1  -4   1 1051.80 102.288   3
  -1   4   1 1133.11 113.506   4
   1   4  -1 994.977 47.8526   5
  -1  -4   0 83.5067 39.4208   3
  -1   4   0 106.642 35.9953   2
  -1   4   0 68.5360 25.1242   4
   1  -4   0 76.9306 34.9977   3
  -1   4   0 133.014 41.4889   5
  -1   4  -1 237.549 35.3488   4
   1   4   1 180.856 49.1769   4
  -1  -4  -1 190.900 51.7920   3
   1  -4   1 199.186 35.8382   3
  -1   4  -1 187.927 39.1698   5
   1   4   2 642.763 104.565   4
  -1  -4  -2 725.357 104.824   3
   1  -4   2 570.680 60.4803   5
  -1   4  -3 709.769 66.0670   4
   1   4   3 533.424 103.931   4
  -1  -4  -3 647.870 109.482   3
  -1   4  -3 640.855 55.9859   2
   1   4   4 455.096 104.267   4
  -1  -4  -4 356.493 84.9234   3
  -1  -4  -5 552.207 126.058   3
   1   4   5 603.486 134.140   4
   1  -5  -5 397.103 111.296   3
  -1   5   4 8616.33 525.203   4
   1   5  -4 8660.58 431.565   2
  -1  -5   3 1426.52 121.177   3
   1  -5  -3 1406.59 175.303   3
  -1   5   3 1236.42 171.669   4
  -1   5   2 10069.4 484.687   5
   1  -5  -2 9949.21 500.624   3
  -1   5   2 11093.2 510.398   4
  -1  -5   2 10259.3 422.568   3
  -1   5   1 1679.98 152.052   5
  -1   5   1 1689.04 154.934   4
   1  -5  -1 1653.23 161.359   3
  -1  -5   1 1763.40 148.440   3
   1   5  -1 1699.45 72.4239   5
   1   5  -1 1697.36 72.2895   5
  -1   5   0 11709.7 459.366   4
  -1  -5   0 10980.9 483.197   3
  -1   5   0 11547.3 454.815   5
   1  -5   0 10902.6 456.648   3
   1   5   1 938.089 126.304   4
  -1   5  -1 904.696 88.2656   4
  -1   5  -1 942.294 101.179   2
  -1  -5  -1 937.355 124.775   3
   1  -5   1 919.464 88.4068   3
  -1   5  -1 875.046 85.5918   5
  -1   5  -2 10940.6 375.922   4
   1   5   2 11122.7 530.820   4
  -1  -5  -2 10862.5 524.607   3
   1  -5   2 10259.6 339.674   3
   1   5   3 845.734 142.322   4
  -1  -5  -3 941.971 144.202   3
  -1  -5  -4 5792.10 408.560   3
   1   5   4 5995.71 419.958   4
   1   5   5 1073.30 186.019   4
  -1  -5  -5 686.748 150.735   3
  -1   6   4 576.180 127.718   5
  -1   6   4 631.464 133.905   4
   1  -6  -4 406.489 119.077   3
  -1   6   3 191.646 82.0985   4
   1  -6  -3 140.867 69.2713   3
  -1   6   3 176.046 69.5633   5
  -1   6   2 203.243 64.3497   4
   1  -6  -2 319.568 89.3111   3
  -1  -6   2 216.752 54.5974   3
  -1   6   2 81.8485 44.3683   5
   1  -6  -1 1113.51 141.917   3
  -1  -6   1 939.122 118.425   3
  -1   6   1 1108.57 137.815   4
  -1   6   1 927.910 122.315   5
   1   6   0 460.419 93.7643   4
  -1  -6   0 378.455 80.8358   3
   1  -6   0 311.476 67.0753   3
  -1   6   0 533.234 86.0840   4
  -1   6   0 355.634 69.1350   5
   1   6   0 418.355 61.6135   5
  -1   6  -1-19.8941 18.0297   4
   1   6   1-19.1892 30.5205   4
   1  -6   1 42.6189 21.9037   3
  -1   6  -1 11.0703 16.3636   5
   1   6   2 760.873 132.196   4
  -1  -6  -2 726.681 130.550   3
   1   6   3 17.9450 28.0261   4
  -1  -6  -3 164.469 59.2266   3
  -1  -6  -4-54.3862 57.3511   3
   1   6   4 138.194 65.0202   4
   1  -7  -3 2977.86 297.043   3
  -1   7   3 3296.26 320.493   4
  -1   7   3 2657.53 266.751   5
  -1   7   2 1537.46 195.058   4
  -1   7   2 1432.59 175.446   5
   1  -7  -2 1663.15 205.027   3
  -1   7   1 6503.38 385.918   4
   1   7  -1 5745.39 369.419   4
   1  -7  -1 6087.83 381.236   3
  -1  -7   1 5904.68 349.274   3
  -1   7   1 5883.23 354.724   5
   1   7   0 1275.99 167.099   4
  -1  -7   0 1568.04 178.230   3
   1  -7   0 1509.30 160.134   3
   1   7   1 5296.12 372.485   4
  -1  -7  -1 4906.33 354.213   3
  -1  -7  -2 864.994 156.162   3
   1   7   2 781.993 147.241   4
   1   7   3 5371.22 418.056   4
  -1  -7  -3 4879.46 397.869   3
   1  -8  -1 155.379 45.6813   3
  -1  -8   0 325.483 92.1061   3
   1   8   0 501.780 117.471   4
  -1  -8  -1-84.7414 54.4625   3
   1   8   1-141.336 68.7999   4
   2   0  -6 5565.16 397.178   2
  -2   0   6 4750.99 331.451   5
   2   0  -5-10.3765 30.3267   2
  -2   0   5-5.05886 30.9996   5
   2   0  -4 15650.7 642.013   2
  -2   0   4 13100.3 547.085   5
  -2   0   3 8.07140 18.0057   5
   2   0  -3-19.7207 25.0499   2
   2   0  -2 36789.0 1145.23   2
  -2   0   2 35747.6 1100.18   5
   2   0  -1 17.0643 19.3027   5
   2   0  -1 16.6121 25.3345   2
  -2   0   1-10.9113 17.1641   5
  -2   0   0 11534.2 414.365   5
  -2   0   0 11849.8 414.538   3
  -2   0  -1 26.4085 21.3776   3
   2   0   1 1.13882 17.3104   3
  -2   0  -2 31415.7 951.576   3
   2   0   2 32064.5 949.674   3
   2   0   2 31497.6 948.922   4
  -2   0  -3 7.12064 17.1267   3
   2   0   3-3.25569 12.7821   2
   2   0   3-1.75647 20.1537   4
   2   0   4 19454.7 703.759   4
  -2   0  -4 17628.9 635.686   3
   2   0   4 18238.6 635.305   2
  -2   0  -5-3.36909 19.4578   3
   2   0   5 3.33048 30.1512   1
   2   0   6 4185.01 333.286   1
  -2   1   6 65.6058 46.1176   5
   2  -1  -6 145.540 77.2698   2
   2   1  -6 95.6530 66.4321   2
   2  -1  -5 724.784 131.614   2
   2   1  -5 544.302 113.756   2
  -2  -1   5 691.308 98.5670   5
  -2   1   5 712.837 120.726   5
  -2  -1   4 79.7360 31.4721   5
   2  -1  -4 85.0326 52.0810   2
   2   1  -4 56.4782 41.5248   2
  -2   1   4 39.9217 39.7863   5
   2  -1  -3 512.928 91.3633   2
  -2  -1   3 512.971 66.4290   5
  -2   1   3 431.294 74.1157   5
   2   1  -3 627.582 96.5310   2
  -2   1   2 470.362 70.4054   5
   2   1  -2 685.067 90.9081   2
   2  -1  -2 746.445 96.8401   4
  -2  -1   2 638.447 66.4531   5
   2   1  -2 640.365 82.5808   3
   2  -1  -2 513.304 81.4722   2
  -2  -1   1 20.6389 20.2602   5
   2   1  -1 55.8811 22.6832   5
   2  -1  -1 43.7528 31.4614   2
  -2   1   1 63.9373 29.2045   5
  -2  -1   1 33.7962 26.1427   3
  -2  -1   0 124.248 29.2983   3
   2  -1   0 121.457 29.9560   3
   2   1   0 152.414 35.6859   5
   2  -1   0 126.994 32.4444   2
  -2   1   0 102.825 29.0428   5
   2  -1   0 151.266 32.8036   1
   2  -1   1 532.704 43.3975   2
  -2   1  -1 509.251 51.3012   3
   2   1   1 521.961 65.6322   3
   2  -1   1 518.924 50.9633   3
  -2  -1  -1 521.857 65.0777   3
  -2   1  -1 459.267 62.8951   5
  -2  -1  -2 131.399 36.8262   3
   2  -1   2 82.7147 27.7850   5
  -2   1  -2 135.608 25.3841   3
   2  -1   2 144.544 26.5954   4
   2  -1   2 112.970 22.1983   3
   2   1   2 144.047 37.6532   3
   2  -1   2 146.671 17.8695   2
   2   1   2 216.572 45.0843   4
   2   1   3 486.243 68.7734   2
   2  -1   3 378.877 37.7723   2
  -2  -1  -3 336.818 65.5845   3
   2   1   3 414.093 73.5898   4
   2  -1   3 346.505 51.4831   4
   2  -1   3 381.650 84.0347   1
  -2   1  -3 394.377 46.1013   3
   2  -1   4 49.9126 23.0299   2
  -2  -1  -4 56.2817 35.7507   3
   2   1   4 72.4499 47.3021   4
  -2   1  -4 31.8865 14.1316   3
   2  -1   4 4.06971 33.0891   1
   2  -1   5 616.198 117.806   1
  -2  -1  -5 580.573 96.2748   3
   2   1   5 766.017 129.792   4
   2  -1   6 55.0780 57.6729   1
   2   2  -6 3578.01 313.131   2
   2  -2  -6 3369.19 320.592   2
  -2   2   6 3321.09 299.832   5
   2   2  -5 5508.64 369.215   2
   2  -2  -5 5924.76 402.486   2
  -2   2   5 5172.10 360.492   5
  -2   2   4 6354.62 373.895   5
   2   2  -4 7068.86 390.975   2
   2  -2  -4 6653.18 400.998   2
  -2  -2   4 6637.11 290.457   5
   2   2  -3 3721.75 247.233   2
   2   2  -3 3408.81 173.390   1
  -2  -2   3 3410.20 168.002   5
   2  -2  -3 3158.74 241.795   2
  -2   2   3 3371.74 132.769   1
  -2   2   3 3264.05 229.263   5
  -2  -2   2 9715.78 405.769   3
   2  -2  -2 9998.85 439.624   2
   2   2  -2 10849.1 420.576   3
  -2   2   2 9845.72 338.674   1
  -2   2   2 10113.7 427.452   5
  -2  -2   2 9793.09 339.756   5
  -2   2   1 15158.6 550.293   2
   2  -2  -1 15165.2 535.377   4
  -2  -2   1 15580.8 551.982   3
  -2   2   1 15284.9 515.588   1
   2   2  -1 16412.1 559.996   3
   2   2  -1 15433.0 487.707   5
  -2   2   1 14920.3 556.473   5
   2  -2  -1 15319.9 553.766   2
   2   2   0 16451.9 529.802   5
  -2   2   0 16533.9 565.388   1
  -2  -2   0 15701.7 562.898   3
   2  -2   0 16696.5 561.334   5
   2  -2   0 15881.0 521.839   2
  -2   2   0 15534.0 555.816   5
  -2   2   0 15962.8 523.846   2
   2  -2   0 15552.2 497.908   4
   2  -2   1 20696.8 618.342   3
  -2  -2  -1 20517.0 703.770   3
  -2   2  -1 20151.0 679.128   5
   2  -2   1 20703.9 681.202   5
   2  -2   2 10138.2 308.075   3
   2  -2   2 11246.4 420.006   5
   2   2   2 10186.4 429.493   4
  -2  -2  -2 11362.0 445.047   3
   2  -2   2 9351.73 438.770   1
   2  -2   3 2469.29 204.789   1
   2   2   3 2937.16 213.533   4
  -2  -2  -3 2369.92 188.704   3
   2  -2   4 6248.15 372.509   1
   2   2   4 5964.16 358.201   4
  -2  -2  -4 5841.58 342.008   3
   2   2   5 5354.19 366.658   4
   2  -2   5 4660.78 339.964   1
  -2  -2  -5 5053.22 330.990   3
   2   2   6 3498.34 324.267   4
  -2  -2  -6 3163.71 276.374   3
   2   3  -6 509.886 117.014   2
  -2   3   6 397.066 110.756   5
  -2   3   5 32.4255 42.9861   5
   2   3  -5-70.7069 47.4153   2
  -2   3   4 142.652 66.1536   5
   2   3  -4 134.981 60.0684   2
   2  -3  -4 148.348 64.3481   2
  -2   3   3 24.4771 40.6982   5
   2  -3  -3-55.2740 41.5245   2
  -2   3   2 561.051 89.1814   5
   2  -3  -2 622.268 94.4831   2
  -2  -3   2 561.519 81.2452   3
  -2  -3   1 247.039 54.8232   3
  -2   3   1 213.377 47.1372   1
   2  -3  -1 195.404 45.7930   4
   2  -3  -1 297.664 59.0734   2
  -2   3   1 268.590 54.8799   2
  -2   3   1 205.723 52.6000   5
   2   3  -1 240.625 34.1731   5
   2  -3   0 892.888 69.2845   4
  -2  -3   0 918.157 101.840   3
   2   3   0 943.849 84.0173   5
  -2   3   0 801.670 92.7397   5
   2  -3   0 968.871 100.765   5
  -2   3   0 854.853 83.9020   2
  -2   3   0 892.976 102.695   1
  -2  -3  -1-23.9293 24.8277   3
  -2   3  -1-1.88683 21.0246   5
  -2   3  -1 5.29026 10.8127   2
   2  -3   1 1.84019 9.84955   3
   2  -3   1 27.2935 20.4854   5
   2  -3   2 441.992 67.2218   5
   2   3   2 419.008 80.1321   4
  -2  -3  -2 433.250 77.9016   3
   2   3   3 116.544 53.1538   4
  -2  -3  -3 154.328 59.9862   3
  -2  -3  -4 279.640 81.7994   3
   2   3   4 282.543 88.1349   4
  -2  -3  -5 52.5076 59.1540   3
   2   3   5 28.6111 72.5173   4
  -2  -3  -6 486.000 122.788   3
   2   3   6 421.696 123.927   4
  -2   4   5 5448.55 403.556   5
   2   4  -5 5143.79 361.564   2
  -2   4   4-24.8865 35.0047   5
   2   4  -4 33.6153 42.5542   2
  -2  -4   3 12022.0 488.974   3
  -2   4   3 10352.1 526.539   5
  -2   4   2 99.6941 49.4776   5
  -2  -4   2 166.917 46.0837   3
   2  -4  -1 15163.8 555.285   4
  -2  -4   1 14415.8 582.320   3
   2   4  -1 15291.5 463.244   5
  -2   4   1 15166.3 601.603   5
  -2  -4   0 1470.80 143.277   3
  -2   4   0 1482.32 134.723   5
  -2   4   0 1454.45 125.458   2
  -2  -4  -1 12959.3 556.340   3
  -2   4  -1 13210.1 503.281   5
  -2   4  -1 12661.3 448.573   2
   2  -4   1 13769.0 454.166   3
   2   4   2 67.2715 41.1670   4
  -2  -4  -2 22.8750 49.3582   3
   2   4   3 13133.2 601.325   4
  -2  -4  -3 11893.9 579.607   3
  -2  -4  -4 65.2142 30.9909   3
   2   4   4 109.892 65.1321   4
   2   4   5 6222.87 442.596   4
  -2  -4  -5 5435.83 403.686   3
  -2   5   4 825.629 146.565   5
   2   5  -4 989.269 146.196   2
  -2   5   3 213.889 71.0506   5
  -2  -5   3 415.378 78.3688   3
  -2   5   2 107.579 57.5517   5
  -2   5   2 82.7792 54.1068   4
  -2  -5   2 91.9625 45.9320   3
  -2  -5   1-4.43526 24.2663   3
  -2   5   1 44.1418 28.1446   4
  -2   5   1 75.1147 52.2920   5
  -2  -5   0 331.976 69.0853   3
  -2   5   0 466.536 67.9869   4
   2  -5   0 466.397 77.7225   3
  -2   5   0 478.616 82.9946   5
  -2  -5  -1 207.364 65.2391   3
   2   5   1 7.25325 28.6376   4
   2  -5   1 97.6963 34.8013   3
  -2   5  -1 94.0556 35.8993   5
  -2  -5  -2 312.270 84.9799   3
   2   5   2 274.239 81.0223   4
  -2  -5  -3 362.189 92.4087   3
   2   5   3 466.673 108.532   4
  -2  -5  -4 570.041 128.359   3
   2   5   4 477.007 123.939   4
  -2   6   3 5638.70 395.167   5
   2  -6  -3 5228.90 395.706   3
  -2   6   2 2272.51 224.435   4
  -2   6   2 2184.50 223.721   5
  -2  -6   2 2350.34 203.407   3
   2  -6  -2 2453.92 238.064   3
  -2   6   1 3966.28 272.934   4
   2  -6  -1 4132.32 291.194   3
  -2  -6   1 3561.54 268.240   3
  -2   6   1 3887.42 279.442   5
  -2  -6   0 4649.32 316.770   3
  -2   6   0 4740.87 290.250   5
   2  -6   0 4476.00 276.043   3
   2   6   1 3198.86 274.852   4
  -2  -6  -1 3344.78 277.952   3
  -2   6  -1 3091.21 213.663   5
   2   6   2 3067.22 280.705   4
  -2  -6  -2 2850.36 269.234   3
   2   6   3 5616.72 418.759   4
  -2  -6  -3 5985.48 424.046   3
  -2   7   3 327.559 110.257   5
   2  -7  -2 113.916 68.5174   3
  -2   7   2 13.5671 48.9869   5
  -2  -7   1 693.949 119.716   3
   2  -7  -1 747.771 122.462   3
  -2   7   1 909.406 138.253   5
  -2  -7   0 45.0696 45.6415   3
   2   7   0-10.6780 32.2950   4
  -2   7   0 11.8286 25.6099   5
  -2  -7  -1 325.169 97.6461   3
   2   7   1 646.203 133.888   4
  -2  -7  -2 24.0075 34.8557   3
   2   7   2 111.520 66.6603   4
  -2  -8   0 5710.77 402.612   3
   3   0  -6 293.834 99.9560   2
  -3   0   6 207.146 83.2829   5
   3   0  -5-9.62313 47.2229   2
  -3   0   5 65.5511 42.9077   5
  -3   0   4 1408.39 153.582   5
   3   0  -4 1304.81 173.163   2
  -3   0   3-7.47619 23.3564   5
   3   0  -3-11.8858 33.2094   2
   3   0  -2 14.0524 9.43473   1
   3   0  -2 53.8408 45.9803   2
  -3   0   2-13.7407 24.8648   5
   3   0  -1-4.47414 28.6196   2
  -3   0   1-2.65888 28.1463   5
   3   0   0 91.5537 30.9318   3
  -3   0   0 68.6051 28.1593   5
  -3   0   0 87.6949 38.4436   3
   3   0   1 25.1939 22.8618   3
  -3   0  -1 27.7273 25.0785   3
   3   0   2 3163.32 181.006   4
  -3   0  -2 3186.36 193.277   3
   3   0   2 3452.79 195.668   3
  -3   0  -3-5.19502 17.5362   3
   3   0   3-7.54040 20.6512   4
  -3   0  -4 21.2954 19.9769   3
   3   0   4 32.7295 35.4618   4
   3   0   5 57.2544 61.7054   1
   3   0   5 88.2520 43.9352   4
   3   0   6 267.279 95.9225   1
  -3   1   6 244.999 79.3067   5
   3  -1  -6 224.833 87.3953   2
   3   1  -6 281.393 88.2016   2
   3  -1  -5 9190.67 540.127   2
  -3  -1   5 7856.16 414.218   5
  -3   1   5 8369.98 469.494   5
   3   1  -5 8987.08 522.364   2
   3  -1  -4 1660.04 199.260   2
  -3  -1   4 1595.21 151.280   5
  -3   1   4 1515.64 169.830   5
   3   1  -4 2041.90 212.843   2
   3   1  -3 9858.60 482.042   2
  -3  -1   3 9164.48 401.886   5
  -3   1   3 9136.25 443.899   5
   3  -1  -3 9562.77 480.805   2
   3   1  -2 3598.05 251.206   2
  -3  -1   2 3635.63 209.543   5
  -3   1   2 3395.94 228.592   5
   3   1  -2 4041.04 214.953   5
   3  -1  -2 3526.21 245.984   2
  -3  -1   1 17418.9 648.783   3
  -3  -1   1 17902.2 616.673   5
  -3   1   1 17260.0 639.178   5
   3   1  -1 17895.2 615.334   5
   3  -1  -1 17534.4 572.106   1
   3  -1  -1 17181.1 638.981   2
   3  -1   0 1794.36 133.483   2
   3  -1   0 1828.19 143.261   1
  -3  -1   0 2032.04 159.197   3
   3  -1   0 1994.55 146.747   3
  -3   1   0 1938.68 153.400   5
   3   1   0 1758.77 138.790   5
   3  -1   1 17545.7 687.255   1
  -3   1  -1 19024.8 636.110   3
  -3  -1  -1 18078.4 665.065   3
   3  -1   1 19056.0 628.894   3
  -3   1  -1 19189.7 678.033   5
   3  -1   1 19007.7 603.272   2
   3  -1   2 2682.91 136.018   4
   3  -1   2 2713.87 219.340   1
  -3   1  -2 2398.87 150.305   3
  -3  -1  -2 2619.41 185.531   3
   3   1   2 2473.78 175.259   4
   3  -1   2 2534.12 150.716   3
   3   1   3 11608.7 503.212   4
   3  -1   3 12782.0 441.880   4
   3  -1   3 11397.3 565.802   1
  -3   1  -3 11742.2 440.752   3
  -3  -1  -3 12023.8 506.302   3
   3  -1   3 13070.9 384.374   2
   3  -1   3 11960.7 439.820   3
   3   1   4 1329.60 148.477   4
   3  -1   4 1386.74 124.904   4
  -3   1  -4 1138.93 99.1968   3
  -3  -1  -4 1079.45 128.839   3
   3  -1   4 1244.64 172.649   1
   3   1   5 6547.81 394.707   4
  -3  -1  -5 6084.68 354.421   3
   3  -1   5 6023.17 421.865   1
   3  -1   6 1309.11 196.438   1
  -3   2   6 243.058 99.5732   5
   3   2  -6 103.139 60.8425   2
  -3   2   5 29.0878 35.7569   5
   3  -2  -5 148.049 73.5544   2
   3   2  -5 29.5610 42.8077   2
  -3   2   4 70.4732 46.0949   5
   3  -2  -4-2.02105 42.7287   2
   3   2  -4 18.8999 44.9900   2
  -3  -2   4 79.7302 29.2275   5
   3   2  -3 100.496 52.2869   2
   3  -2  -3 130.570 58.3603   2
  -3  -2   3 103.956 34.6560   5
  -3   2   3 151.080 61.1890   5
   3   2  -2 132.529 39.9068   5
   3  -2  -2 157.179 55.9362   2
  -3  -2   2 211.135 44.9995   5
  -3  -2   2 123.798 48.3832   3
  -3   2   2 231.113 58.6135   5
   3  -2  -1 2837.81 188.686   4
  -3  -2   1 2466.81 189.402   3
  -3   2   1 2373.11 186.852   5
   3   2  -1 2452.18 155.632   5
   3  -2  -1 2395.32 183.560   2
  -3  -2   0 251.157 64.9059   3
   3  -2   0 341.845 62.7771   1
   3  -2   0 254.373 44.0275   4
   3  -2   0 276.452 54.1380   2
  -3   2   0 275.639 61.8453   5
   3   2   0 176.584 44.0241   5
   3  -2   0 175.487 42.4471   3
   3  -2   1 127.192 34.6213   3
  -3  -2  -1 165.672 48.8104   3
   3  -2   1 122.758 27.3801   2
   3  -2   1 71.5206 37.8807   1
  -3   2  -1 103.614 42.5633   5
   3   2   2 69.0255 31.0699   4
  -3  -2  -2 59.1190 45.9157   3
   3  -2   2 149.919 58.8792   1
  -3  -2  -3 86.9699 38.7043   3
   3   2   3 138.218 53.4597   4
   3  -2   3 93.2896 49.3455   1
  -3  -2  -4 283.788 74.9723   3
   3   2   4 292.083 76.6088   4
   3  -2   4 229.587 72.7595   1
   3  -2   5 1103.93 175.472   1
  -3  -2  -5 1214.44 160.043   3
   3   2   5 1015.40 155.038   4
   3   2   6 267.417 99.4946   4
  -3   3   5 569.871 127.639   5
   3  -3  -5 510.091 122.800   2
   3   3  -5 632.301 129.739   2
   3   3  -4 7541.04 447.209   2
   3  -3  -4 6469.65 435.018   2
  -3   3   4 6680.21 425.226   5
   3  -3  -3 3281.90 273.175   2
  -3   3   3 3457.64 274.742   5
  -3  -3   2 12463.8 538.547   3
   3  -3  -2 11414.6 539.299   2
  -3   3   2 12469.9 557.690   5
   3   3  -2 12734.5 431.819   5
   3  -3  -1 2077.89 157.440   4
  -3  -3   1 2286.94 189.877   3
   3  -3  -1 2095.65 169.775   2
  -3   3   1 2067.71 182.017   5
   3   3  -1 2021.28 136.392   5
   3  -3   0 12276.8 419.209   4
  -3  -3   0 11731.6 517.463   3
   3  -3   0 12128.0 456.067   2
   3   3   0 12534.3 469.155   5
  -3   3   0 11305.6 502.117   5
   3  -3   1 2172.62 140.308   3
  -3  -3  -1 2439.92 198.328   3
  -3   3  -1 2299.96 181.691   5
   3   3   2 10035.5 481.443   4
  -3  -3  -2 10133.6 489.581   3
   3  -3   2 10230.6 337.766   3
   3   3   3 2349.60 213.647   4
   3  -3   3 1583.55 183.664   1
  -3  -3  -3 1802.46 191.158   3
   3   3   4 6690.85 418.135   4
  -3  -3  -4 6858.97 418.800   3
  -3  -3  -5 1087.79 166.950   3
   3   3   5 1062.34 165.467   4
   3   4  -5 108.672 61.5693   2
  -3   4   4 207.784 77.5710   5
   3   4  -4 229.128 86.3552   2
  -3   4   3 648.691 120.197   5
  -3  -4   2 116.806 54.0165   3
  -3   4   2 89.7857 52.4839   5
  -3  -4   1 333.330 80.4259   3
  -3   4   1 228.971 67.9431   5
  -3  -4   0 47.1516 34.1392   3
  -3   4   0-0.52390 26.3878   5
  -3  -4  -1 662.276 113.480   3
  -3   4  -1 428.562 84.1458   5
   3  -4   1 595.512 71.7607   3
  -3  -4  -2 1091.40 147.379   3
   3   4   2 754.319 123.599   4
  -3  -4  -3 310.008 90.5648   3
   3   4   3 390.541 93.2810   4
  -3  -4  -4 198.037 86.5944   3
   3   4   4 164.771 75.6939   4
  -3  -4  -5 151.022 64.9976   3
   3   4   5 325.506 107.339   4
   3   5  -4 4568.52 362.249   2
  -3   5   4 4115.78 357.827   5
  -3  -5   3 471.532 95.7235   3
  -3   5   3 313.231 89.8222   5
  -3  -5   2 6257.74 373.995   3
  -3   5   2 6631.40 412.231   5
  -3  -5   1 627.358 111.695   3
  -3   5   1 966.618 139.688   5
  -3  -5   0 9863.02 505.883   3
  -3   5   0 10124.0 489.828   5
  -3  -5  -1 1312.80 169.113   3
  -3   5  -1 1226.78 142.437   5
   3  -5   1 1454.96 121.256   3
   3   5   2 6732.76 423.194   4
  -3  -5  -2 6482.49 419.143   3
  -3   5  -2 6556.26 356.116   5
  -3  -5  -3 753.038 140.944   3
   3   5   3 1016.20 162.432   4
  -3  -5  -4 5337.23 411.232   3
   3   5   4 5007.56 400.847   4
  -3  -6   3 108.475 51.8287   3
  -3   6   3 216.904 87.7796   5
  -3  -6   2 377.814 90.6801   3
  -3   6   2 130.453 61.8555   5
  -3  -6   1 37.9734 48.9450   3
  -3   6   1 59.4644 48.8055   5
  -3  -6   0 396.681 97.1190   3
   3  -6   0 670.473 104.363   3
  -3   6   0 460.465 94.6489   5
  -3  -6  -1 414.138 104.163   3
   3   6   1 560.616 117.756   4
  -3   6  -1 564.979 104.616   5
  -3  -6  -2 19.1884 41.9288   3
   3   6   2 81.5909 52.9128   4
  -3  -6  -3 325.672 111.343   3
   3  -7  -2 763.607 141.432   3
  -3   7   2 824.188 150.738   5
  -3  -7   2 682.262 130.125   3
  -3  -7   1 3159.41 285.970   3
  -3   7   1 3267.47 287.705   5
  -3  -7   0 1025.99 167.570   3
  -3   7   0 1072.86 149.852   5
  -3  -7  -1 4219.45 355.294   3
   4   0  -5 6.41325 46.7061   2
  -4   0   5 78.6303 48.0501   5
  -4   0   4 8040.79 441.969   5
   4   0  -4 8805.96 520.444   2
   4   0  -3-15.4961 50.2556   2
  -4   0   3-13.2125 25.0734   5
   4   0  -2 8369.88 457.406   2
   4   0  -2 9485.23 330.669   1
  -4   0   2 8579.36 430.110   5
   4   0  -1-8.69627 32.8395   2
  -4   0   1-0.25054 24.3557   5
  -4   0   0 22603.1 819.405   3
  -4   0   0 22495.2 821.530   5
  -4   0  -1 26.4561 33.7884   3
  -4   0  -2 10679.5 469.163   3
  -4   0  -3 25.9837 19.7035   3
   4   0   3 51.8480 25.2398   4
   4   0   4 5844.78 314.362   4
  -4   0  -4 4991.94 299.312   3
   4   0   5-56.9813 71.8033   1
   4  -1  -5 156.316 78.4973   2
   4   1  -5 0.52998 35.2161   2
  -4   1   5 161.923 68.5083   5
   4  -1  -4 492.252 122.268   2
   4   1  -4 532.136 119.807   2
  -4  -1   4 513.088 92.0930   5
  -4   1   4 418.332 98.0394   5
   4  -1  -3 284.762 85.9429   2
  -4  -1   3 172.606 62.0763   5
   4   1  -3 119.502 55.2335   2
  -4   1   3 161.129 60.8085   5
   4   1  -2 81.3097 57.8918   2
   4  -1  -2 28.4920 44.8328   2
  -4  -1   2-8.08430 24.5334   5
  -4   1   2 62.2707 54.0527   5
   4  -1  -1 849.644 115.757   2
   4  -1  -1 758.885 88.5667   1
  -4  -1   1 683.340 100.345   5
  -4  -1   1 931.274 121.800   3
  -4   1   1 891.412 120.204   5
   4  -1   0-10.1742 36.4655   1
  -4   1   0 47.5907 33.9814   5
   4  -1   0 75.2520 36.4380   2
  -4  -1   0 79.2965 39.6366   3
   4  -1   1 168.836 46.9724   2
   4  -1   1 167.504 55.2210   1
  -4   1  -1 158.090 53.4354   5
  -4  -1  -1 190.842 57.6802   3
  -4  -1  -2 170.907 54.4887   3
   4  -1   2 253.725 46.3131   2
   4  -1   2 192.051 40.5368   4
   4  -1   2 114.060 54.4472   1
  -4   1  -2 109.126 38.2931   3
  -4  -1  -3 169.534 56.9552   3
   4   1   3 245.551 65.3292   4
   4  -1   3 246.258 46.2707   4
   4  -1   3 230.817 83.6874   1
  -4   1  -3 276.451 57.7812   3
  -4  -1  -4 42.2237 24.0526   3
   4   1   4 48.8946 33.8912   4
   4  -1   4 19.3676 33.3557   1
   4  -1   5 293.995 101.716   1
   4  -2  -5 1540.73 228.204   2
   4   2  -5 1998.02 249.345   2
  -4   2   5 1769.69 222.335   5
   4  -2  -4 4005.00 344.175   2
  -4   2   4 3872.41 316.620   5
   4   2  -4 3753.40 329.283   2
   4   2  -3 7150.22 441.406   2
  -4  -2   3 7082.44 347.461   5
   4  -2  -3 7015.60 436.918   2
  -4   2   3 6045.60 394.520   5
  -4  -2   2 6700.48 389.199   3
  -4  -2   2 6496.74 330.609   5
  -4   2   2 6671.52 386.127   5
   4  -2  -2 6209.71 384.385   2
  -4  -2   1 5345.76 329.521   3
  -4   2   1 5003.55 322.383   5
   4  -2  -1 5386.66 318.757   2
   4  -2   0 6254.88 331.720   1
  -4  -2   0 6183.94 357.289   3
  -4   2   0 6177.44 352.549   5
   4  -2   0 5714.20 305.356   2
  -4  -2  -1 3028.08 239.034   3
  -4   2  -1 3087.62 241.512   5
   4  -2   1 3264.20 181.886   2
   4  -2   1 3206.58 243.213   1
  -4  -2  -2 5791.14 345.872   3
   4  -2   2 4933.96 343.194   1
   4   2   3 7219.48 403.345   4
  -4  -2  -3 7813.88 427.751   3
   4  -2   3 6955.91 443.777   1
   4   2   4 4018.62 306.587   4
  -4  -2  -4 4045.46 302.730   3
   4  -2   4 4043.33 349.031   1
   4  -2   5 2113.52 259.812   1
   4   2   5 2402.85 243.705   4
  -4  -2  -5 1928.13 214.261   3
   4  -3  -4 805.619 153.281   2
  -4   3   4 707.315 142.677   5
   4   3  -4 1040.05 177.323   2
   4  -3  -3 32.3141 42.8385   2
   4   3  -3 35.2892 45.9687   2
  -4   3   3 80.0898 47.9472   5
   4  -3  -2 182.000 65.6040   2
  -4  -3   2 344.196 84.4596   3
  -4   3   2 177.130 63.1196   5
   4  -3  -1 74.2285 44.3998   2
  -4   3   1 21.5142 40.6785   5
  -4  -3   1 170.616 64.8170   3
  -4  -3   0 105.686 49.1839   3
   4  -3   0 157.838 54.3784   2
  -4   3   0 242.666 70.0037   5
  -4  -3  -1 180.644 60.4643   3
   4  -3   1 170.172 35.6551   2
  -4   3  -1 151.658 60.4069   5
  -4  -3  -2 491.118 107.621   3
   4  -3   2 532.270 109.582   1
  -4  -3  -3 56.7896 35.7729   3
   4   3   3 4.37101 27.5087   4
   4  -3   3-14.1973 35.6775   1
   4  -3   4 308.483 108.522   1
  -4  -3  -4 478.043 104.167   3
   4   3   4 353.591 102.553   4
  -4  -3  -5 133.324 72.6744   3
   4   3   5 177.479 74.0241   4
   4   4  -4-94.2624 64.1881   2
   4  -4  -4 74.1901 67.3552   2
  -4   4   4-84.0518 58.1663   5
   4  -4  -3 5670.06 403.107   2
  -4   4   3 6081.17 422.557   5
   4  -4  -2 155.627 64.1441   2
  -4  -4   2 240.967 76.1426   3
  -4   4   2 335.403 98.3971   5
  -4  -4   1 8547.68 472.058   3
   4  -4  -1 8552.53 429.170   2
  -4   4   1 7682.63 451.751   5
  -4  -4   0 170.447 66.3435   3
  -4   4   0 379.326 87.5563   5
  -4  -4  -1 9683.37 521.023   3
  -4   4  -1 9531.07 491.518   5
  -4  -4  -2 69.2610 42.2838   3
   4   4   2 118.264 55.6072   4
   4   4   3 5815.80 402.713   4
  -4  -4  -3 5624.36 400.939   3
  -4  -4  -4 272.204 92.8213   3
   4   4   4 320.588 105.157   4
  -4   5   3-68.2879 54.3663   5
  -4  -5   2 662.694 131.269   3
  -4   5   2 647.019 130.608   5
  -4   5   1 246.396 72.9862   5
  -4  -5   1 79.9211 35.7860   3
  -4  -5   0 430.099 106.127   3
  -4   5   0 336.252 79.6011   5
  -4  -5  -1 94.4333 56.6823   3
  -4   5  -1 53.9224 37.1635   5
  -4  -5  -2 133.255 54.2185   3
   4   5   2 219.317 81.3635   4
  -4  -5  -3-10.5312 44.7768   3
   4   5   3-23.6293 57.2005   4
  -4  -6   2 2452.87 254.414   3
  -4  -6   1 3384.40 307.874   3
  -4   6   1 3430.53 308.883   5
  -4  -6   0 1891.32 228.667   3
  -4   6   0 1622.80 199.352   5
   4   6   1 4412.64 370.497   4
  -4  -6  -1 4157.46 359.400   3
  -4   6  -1 4274.76 324.593   5
   5   0  -4-42.4700 61.0258   2
  -5   0   4 39.6534 45.7477   5
   5   0  -3 3.25014 68.7237   2
  -5   0   3 88.5632 43.9262   5
   5   0  -2 723.357 129.651   2
  -5   0   2 607.487 112.921   5
   5   0  -1 49.3301 31.7310   1
  -5   0   1-7.06674 44.0824   5
   5   0  -1 41.1653 41.8977   2
   5   0   0 738.365 115.569   2
  -5   0   0 715.315 123.294   5
  -5   0  -1 11.5398 24.1218   3
  -5   0  -2 74.8841 47.8211   3
  -5   0  -3-9.82483 27.6572   3
   5   0   4 1072.01 194.001   1
   5  -1  -4 929.433 169.688   2
   5   1  -4 738.462 154.530   2
  -5  -1   4 469.879 99.3520   5
  -5   1   4 454.505 103.664   5
  -5  -1   3 7891.43 435.360   5
  -5   1   3 7711.31 463.122   5
   5  -1  -3 7866.46 498.050   2
   5   1  -3 7342.28 488.148   2
   5   1  -2 590.527 118.550   2
   5  -1  -2 500.167 107.746   2
  -5  -1   2 442.005 93.1858   5
  -5   1   2 561.360 113.918   5
  -5  -1   1 8069.08 440.039   5
  -5   1   1 7616.80 447.430   5
   5  -1  -1 8411.59 456.188   2
   5  -1  -1 8703.09 392.777   1
  -5  -1   0 2341.05 221.245   3
   5  -1   0 2078.38 195.016   1
  -5   1   0 1792.45 198.794   5
   5  -1   0 2023.87 189.303   2
   5  -1   1 6458.81 340.176   2
  -5  -1  -1 6848.79 402.010   3
   5  -1   1 6577.30 406.991   1
   5  -1   2 1022.41 161.073   1
  -5  -1  -2 950.986 139.649   3
   5   1   3 6249.91 362.790   4
  -5  -1  -3 6057.38 381.883   3
   5  -1   3 6221.14 447.333   1
  -5  -1  -4 628.062 116.878   3
   5  -1   4 583.262 145.587   1
   5  -2  -4 133.489 52.2053   2
  -5   2   4 74.9141 52.7632   5
   5  -2  -3 376.983 106.200   2
  -5  -2   3 486.799 93.7183   5
  -5   2   3 334.442 93.7435   5
   5   2  -3 460.459 119.176   2
   5   2  -2 160.411 77.3060   2
   5  -2  -2 122.895 60.2788   2
  -5   2   2 143.529 71.0295   5
   5  -2  -1 28.2599 29.7795   2
  -5   2   1-30.4527 51.8717   5
  -5  -2   1 60.4392 50.3389   3
   5  -2   0 85.8422 52.8143   1
   5  -2   0 91.1219 40.1446   2
  -5   2   0 139.307 68.1069   5
  -5  -2   0 167.475 70.5398   3
  -5   2  -1 539.421 110.425   5
   5  -2   1 728.066 125.257   1
  -5  -2  -1 727.797 128.108   3
  -5  -2  -2 333.052 90.5318   3
   5  -2   2 132.861 57.7694   1
  -5  -2  -3 416.859 94.8813   3
   5   2   3 495.032 102.338   4
   5  -2   3 327.945 101.136   1
  -5  -2  -4 259.384 81.5360   3
   5   2   4 175.693 61.0686   4
   5   3  -3 276.947 107.070   2
   5  -3  -3 519.273 128.665   2
  -5   3   3 297.371 96.7274   5
  -5  -3   2 4062.62 335.924   3
   5  -3  -2 4219.74 334.893   2
  -5   3   2 5097.62 371.668   5
  -5  -3   1 1437.81 188.730   3
   5  -3  -1 1353.30 167.527   2
  -5   3   1 1376.69 182.802   5
  -5  -3   0 7364.09 456.390   3
   5  -3   0 7600.03 380.919   2
  -5   3   0 6822.45 439.328   5
  -5  -3  -1 1713.13 206.668   3
  -5   3  -1 1512.80 189.169   5
   5  -3   2 6067.99 415.321   1
  -5  -3  -2 5273.46 387.148   3
  -5  -3  -3 947.759 157.933   3
   5   3   3 672.290 123.700   4
   5  -3   3 673.898 146.633   1
   5   3   4 3378.85 310.619   4
  -5  -3  -4 3422.15 317.889   3
   5  -4  -3-112.112 61.5077   2
   5  -4  -2 101.428 59.0763   2
  -5  -4   2 89.1872 67.0808   3
  -5   4   2 59.5487 56.4727   5
   5  -4  -1 610.774 108.459   2
  -5   4   1 438.465 109.666   5
  -5  -4   1 414.937 112.648   3
  -5   4   0-6.48646 35.1107   5
  -5  -4   0 46.2198 34.1808   3
  -5  -4  -1 500.197 126.734   3
  -5   4  -1 263.656 86.8464   5
  -5  -4  -2 129.498 80.8978   3
   5   4   2 73.3046 67.0735   4
   5   4   3 229.211 82.3492   4
  -5   5   1 752.378 141.519   5
  -5  -5   0 3789.92 341.724   3
  -5   5   0 3638.86 320.290   5
  -5   5  -1 595.731 128.310   5
  -6   0   3 164.892 69.7098   5
  -6   0   2 7786.74 482.598   5
   6   0  -2 7803.48 507.918   2
  -6   0   1 16.9306 42.8406   5
   6   0  -1-41.2701 50.8693   2
   6   0   0 4364.77 330.628   2
   6   0   0 4548.97 331.438   1
   6   0   1-46.2987 38.2660   2
   6   0   1-69.8183 51.0182   1
   6   0   2 5657.89 434.123   1
  -6   0  -2 5597.37 383.097   3
  -6  -1   3 393.579 108.501   5
   6  -1  -2 266.757 87.2723   2
  -6  -1   2 37.5364 40.0389   5
  -6   1   2 192.060 77.3542   5
   6   1  -2 147.920 74.8444   2
   6   1  -1 10.7730 49.7377   2
   6  -1  -1 96.2990 54.7055   2
  -6   1   1 5.52149 38.1933   5
   6   1   0 208.571 74.8308   2
   6  -1   0 165.837 56.5793   1
  -6   1   0 81.3187 46.9522   5
   6  -1   0 144.350 58.8174   2
   6  -1   1 332.311 97.8489   1
  -6  -1  -1 463.218 114.167   3
  -6  -1  -2 11.3662 30.9349   3
   6  -1   2-0.51590 53.5379   1
  -6  -1  -3 273.639 80.1526   3
   6   2  -2 2687.01 294.397   2
  -6   2   2 2172.70 255.564   5
   6  -2  -2 2301.97 257.368   2
  -6   2   1 2296.28 257.492   5
   6  -2  -1 2303.14 242.346   2
   6  -2   0 3306.77 270.051   1
  -6  -2   0 3104.31 300.984   3
  -6   2   0 3008.89 296.195   5
   6  -2   1 3595.39 313.985   1
  -6  -2  -1 4304.41 352.979   3
   6  -2   2 2972.29 298.870   1
  -6  -2  -2 2611.95 277.719   3
  -6  -2  -3 1064.41 178.379   3
   6  -3  -2 273.830 93.2048   2
   6   3   2 162.974 66.0224   4
   0   0   0    0.00    0.00   0
TITL GMN14040_RO4 in P2(1)/c
REM P2(1)/c (#14 in standard setting)
CELL 0.71073   4.698030   5.737942   4.896144  90.0000  90.3113  90.0000
ZERR    2.00   0.000349   0.000411   0.000410   0.0000   0.0070   0.0000
LATT  1
SYMM -x, y+1/2,-z+1/2
SFAC O Zn Mo
UNIT 8.00 2.00 2.00
TREF
HKLF 4
END
;
_shelx_hkl_checksum     52617
_shelx_res_file
;
    shelx.res created by SHELXL-2014/7
TITL GMN14040_RO4 in P2(1)/c
CELL  0.71073   4.6980   5.7380   4.8960   90.000   90.311   90.000
ZERR     2.00   0.0003   0.0004   0.0004    0.000    0.007    0.000
LATT   1
SYMM  - X,   Y, 1/2 - Z
SFAC  O    ZN   MO
UNIT  8 2 2
MERG   2
FMAP   2
PLAN   40
ACTA    50.00
CONF
LIST   4
L.S.  40
WGHT    0.020900    0.540300
FVAR       1.72649
MO1   3    1.000000    0.811904    0.250000    10.50000    0.00654    0.00452 =
         0.00414    0.00000   -0.00018    0.00000
ZN1   2    1.500000    0.691821    0.750000    10.50000    0.00866    0.01163 =
         0.00730    0.00000    0.00089    0.00000
O1    1    1.253844    0.623567    0.401354    11.00000    0.00887    0.01100 =
         0.00409   -0.00045    0.00028    0.00064
O2    1    0.783498    0.895039    0.560298    11.00000    0.00882    0.00644 =
         0.00215   -0.00102    0.00161   -0.00050
HKLF 4
REM  GMN14040_RO4 in P2(1)/c
REM R1 =  0.0284 for     358 Fo > 4sig(Fo)  and  0.0361 for all     405 data
REM     29 parameters refined using      0 restraints
END
WGHT      0.0210      0.5376
REM Highest difference peak  1.196,  deepest hole -1.172,  1-sigma level  0.314
Q1    1   1.2604  0.5430  0.5050  11.00000  0.05    1.20
Q2    1   0.9010  0.9229  0.4620  11.00000  0.05    1.03
Q3    1   1.1270  0.6789  0.1151  11.00000  0.05    1.01
Q4    1   1.0846  0.6398  0.4511  11.00000  0.05    0.97
Q5    1   1.3765  0.4851  0.4791  11.00000  0.05    0.92
Q6    1   0.6168  0.9483  0.6091  11.00000  0.05    0.86
Q7    1   1.2753  0.4359  0.3856  11.00000  0.05    0.78
Q8    1   0.9222  0.6593  0.5866  11.00000  0.05    0.78
Q9    1   1.3173  0.6870  0.4735  11.00000  0.05    0.77
Q10   1   0.8050  0.8057  0.4636  11.00000  0.05    0.74
Q11   1   0.6271  0.8365  0.4241  11.00000  0.05    0.72
Q12   1   0.7529  1.0381  0.4410  11.00000  0.05    0.72
Q13   1   1.0319  0.8886  0.6488  11.00000  0.05    0.70
Q14   1   1.3259  0.6016  0.3344  11.00000  0.05    0.69
Q15   1   0.8050  0.9451  0.6078  11.00000  0.05    0.69
Q16   1   0.9921  0.8039  0.0052  11.00000  0.05    0.66
Q17   1   1.2354  0.6761  0.5347  11.00000  0.05    0.65
Q18   1   0.7590  0.6515  0.5400  11.00000  0.05    0.65
Q19   1   1.0000  0.4190  0.2500  10.50000  0.05    0.64
Q20   1   1.0952  0.6107  0.5762  11.00000  0.05    0.63
Q21   1   1.2361  0.8228  0.4882  11.00000  0.05    0.62
Q22   1   0.7131  0.8254  0.6111  11.00000  0.05    0.62
Q23   1   1.0982  0.5058  0.6074  11.00000  0.05    0.62
Q24   1   0.5003  0.9356  0.3674  11.00000  0.05    0.61
Q25   1   1.2779  0.5532  0.1689  11.00000  0.05    0.60
Q26   1   0.9685  0.9950  0.5384  11.00000  0.05    0.59
Q27   1   0.4738  0.8615  0.4991  11.00000  0.05    0.59
Q28   1   1.4052  0.7039  0.9322  11.00000  0.05    0.58
Q29   1   1.3665  0.8216  0.3414  11.00000  0.05    0.56
Q30   1   1.5000  0.7667  0.2500  10.50000  0.05    0.55
Q31   1   1.5384  0.6021  0.9262  11.00000  0.05    0.54
Q32   1   0.8830  1.0677  0.5245  11.00000  0.05    0.49
Q33   1   1.0000  0.7802  0.7500  10.50000  0.05    0.49
Q34   1   0.9251  0.8171 -0.0254  11.00000  0.05    0.48
Q35   1   1.5000  0.6003  0.2500  10.50000  0.05    0.48
Q36   1   0.7287  1.0792  0.7187  11.00000  0.05    0.48
Q37   1   1.1926  0.6270  0.2804  11.00000  0.05    0.45
Q38   1   0.8757  0.9808  0.7660  11.00000  0.05    0.39
Q39   1   1.1841  0.3976  0.5233  11.00000  0.05    0.39
Q40   1   1.3946  0.6523  0.2477  11.00000  0.05    0.39
;
_shelx_res_checksum     94401
data_New_Global_Publ_Block
_journal_date_recd_electronic     2015-05-08
_journal_date_accepted     2015-06-21
_journal_name_full     'Acta Crystallographica, Section E'
_journal_year     2015
_journal_volume     71
_journal_issue      7
_journal_page_first     i6
_journal_page_last     i7
_journal_paper_category     HI
_journal_paper_doi     10.1107/S205698901501186X
_journal_coeditor_code     WM5159
_publ_contact_author_name     'Santiago Garc\'ia-Granda'
_publ_contact_author_address
;
Departamento de Qu\'imica F\'isica y Anal\'itica
Facultad de Qu\'imica
Universidad de Oviedo-CINN
C/ Juli\'an Claver\'ia, 8
33006 Oviedo
Spain
;
_publ_contact_author_email     'sgg@uniovi.es'
_publ_contact_author_fax     ?
_publ_contact_author_phone     ?
_publ_section_title
;
Redetermination of the crystal structure of \b-zinc molybdate from
single-crystal X-ray diffraction data
;
_publ_section_title_footnote     .
loop_
    _publ_author_name
    _publ_author_footnote
    _publ_author_address
    'Mtioui-Sghaier, Olfa' .
;
Departamento de Qu\'imica F\'isica y Anal\'itica
Facultad de Qu\'imica
Universidad de Oviedo-CINN
C/ Juli\'an Claver\'ia, 8
33006 Oviedo
Spain
;
    'Mendoza-Mero\~no, Rafael' .
;
Departamento de Qu\'imica F\'isica y Anal\'itica
Facultad de Qu\'imica
Universidad de Oviedo-CINN
C/ Juli\'an Claver\'ia, 8
33006 Oviedo
Spain
;
    'Ktari, Lilia' .
;
Laboratoire de Chimie Inorganique
Facult\'e des Sciences de Sfax
Route de Soukra
3000 Sfax
Tunisia
;
    'Dammak, Mohamed' .
;
Laboratoire de Chimie Inorganique
Facult\'e des Sciences de Sfax
Route de Soukra
3000 Sfax
Tunisia
;
    'Garc\'ia-Granda, Santiago' .
;
Departamento de Qu\'imica F\'isica y Anal\'itica
Facultad de Qu\'imica
Universidad de Oviedo-CINN
C/ Juli\'an Claver\'ia, 8
33006 Oviedo
Spain
;
