# Supplementary material for: Redetermination of the crystal structure of β-zinc molybdate from single-crystal X-ray diffraction data
Source: Acta Crystallogr E Crystallogr Commun. 2015 Jun 27;71(Pt 7):i6–7. doi: 10.1107/S205698901501186X (PMC4518998; doi:10.1107/S205698901501186X)
Supplement: Supplementary file 2 [file e-71-000i6-Isup2.hkl]

data_I                                                                          
_shelx_title ' GMN14040_RO4 in P2(1)/c'                                         
_shelx_refln_list_code          4                                               
_shelx_F_calc_maximum      112.24                                               
_exptl_crystal_F_000       208.00                                               
_reflns_d_resolution_high  0.6841                                               
                                                                                
loop_                                                                           
 _space_group_symop_operation_xyz                                               
 'x, y, z'                                                                      
 '-x, y, -z+1/2'                                                                
 '-x, -y, -z'                                                                   
 'x, -y, z-1/2'                                                                 
                                                                                
_cell_length_a     4.6980                                                       
_cell_length_b     5.7380                                                       
_cell_length_c     4.8960                                                       
_cell_angle_alpha  90.000                                                       
_cell_angle_beta   90.311                                                       
_cell_angle_gamma  90.000                                                       
                                                                                
_shelx_F_squared_multiplier     1.000                                           
                                                                                
loop_                                                                           
 _refln_index_h                                                                 
 _refln_index_k                                                                 
 _refln_index_l                                                                 
 _refln_F_squared_calc                                                          
 _refln_F_squared_meas                                                          
 _refln_F_squared_sigma                                                         
 _refln_observed_status                                                         
   1   0   0        511.77        575.79        20.51 o                         
   2   0   0       4477.70       3923.10        98.32 o                         
   3   0   0         16.19         27.44         6.14 o                         
   4   0   0       7515.45       7564.83       194.63 o                         
   5   0   0        247.56        244.15        28.29 o                         
   6   0   0       1489.02       1495.74        78.53 o                         
   0   1   0        110.40        116.70        10.26 o                         
   1   1   0       2498.26       2437.80        31.35 o                         
   2   1   0         33.41         43.62         4.29 o                         
   3   1   0        596.28        632.78        19.87 o                         
   4   1   0          8.40         15.89         6.12 o                         
   5   1   0        682.30        691.53        33.56 o                         
   6   1   0         45.52         47.92         9.55 o                         
   0   2   0       5912.00       5592.71       173.45 o                         
   1   2   0         59.12         58.76         4.57 o                         
   2   2   0       5370.05       5379.47        63.85 o                         
   3   2   0         76.57         83.34         6.48 o                         
   4   2   0       2103.17       2035.67        56.15 o                         
   5   2   0         29.47         38.37         8.98 o                         
   6   2   0       1037.16       1058.83        55.80 o                         
   0   3   0         78.44         94.05        14.98 o                         
   1   3   0       7525.83       7308.01       104.46 o                         
   2   3   0        270.66        300.88        11.19 o                         
   3   3   0       3885.53       4043.29        70.35 o                         
   4   3   0         59.68         55.02        11.32 o                         
   5   3   0       2333.13       2451.99        81.67 o                         
   0   4   0        390.46        392.04        19.63 o                         
   1   4   0         24.56         30.60         5.06 o                         
   2   4   0        517.13        492.64        25.93 o                         
   3   4   0          2.92          6.80         8.00 o                         
   4   4   0         63.36         93.80        35.04 o                         
   5   4   0         26.93          6.78         8.84 o                         
   0   5   0         65.00         63.13         8.75 o                         
   1   5   0       3755.16       3792.10        77.68 o                         
   2   5   0        160.07        147.49        12.36 o                         
   3   5   0       3278.01       3354.58       118.05 o                         
   4   5   0        112.48        125.98        21.36 o                         
   5   5   0       1184.35       1244.97        78.40 o                         
   0   6   0       1010.49       1065.76        41.97 o                         
   1   6   0        107.68        137.34        10.13 o                         
   2   6   0       1544.28       1549.29        56.74 o                         
   3   6   0        173.89        176.65        26.88 o                         
   4   6   0        628.25        586.73        50.41 o                         
   0   7   0         53.54         63.04        15.99 o                         
   1   7   0        479.07        489.42        32.54 o                         
   2   7   0          1.20          4.08         6.16 o                         
   3   7   0        363.95        353.11        37.47 o                         
   1   8   0        168.77        137.97        29.57 o                         
   2   8   0       2010.39       1915.84       135.07 o                         
  -6   1   1         14.37         11.02         8.92 o                         
  -5   1   1       2633.19       2768.57        72.44 o                         
  -4   1   1        262.46        273.27        16.03 o                         
  -3   1   1       6061.41       5886.23        84.94 o                         
  -2   1   1          9.17         14.18         3.74 o                         
  -1   1   1      11284.28      10358.82       170.68 o                         
   0   1   1        384.28        419.75        10.71 o                         
   1   1   1      11124.26      10494.05       134.71 o                         
   2   1   1        162.14        172.74         7.47 o                         
   3   1   1       6445.25       6274.25        88.71 o                         
   4   1   1         58.65         57.44         8.87 o                         
   5   1   1       2221.08       2218.44        73.44 o                         
   6   1   1        119.55        133.70        24.92 o                         
  -6   2   1        860.74        771.57        59.20 o                         
  -5   2   1          4.29          7.21         7.72 o                         
  -4   2   1       1795.57       1761.47        62.65 o                         
  -3   2   1        837.92        841.92        26.90 o                         
  -2   2   1       5239.54       5171.16        63.72 o                         
  -1   2   1        580.93        690.19        13.76 o                         
   0   2   1       2976.84       2840.95        42.40 o                         
   1   2   1       1920.70       2147.52        36.70 o                         
   2   2   1       6818.47       6886.79       112.09 o                         
   3   2   1         47.43         39.84         5.42 o                         
   4   2   1       1019.97       1062.68        37.10 o                         
   5   2   1        221.87        223.48        23.34 o                         
   6   2   1       1364.88       1321.88       118.93 o                         
  -5   3   1        481.01        465.31        34.67 o                         
  -4   3   1         16.90         25.93        12.03 o                         
  -3   3   1        682.00        703.75        24.55 o                         
  -2   3   1         73.99         80.01         6.03 o                         
  -1   3   1       1891.49       1957.34        36.50 o                         
   0   3   1          2.42          4.51         2.21 o                         
   1   3   1       1246.93       1260.28        24.06 o                         
   2   3   1          1.33          0.97         2.12 o                         
   3   3   1        803.95        764.14        32.51 o                         
   4   3   1         46.24         56.51         9.18 o                         
   5   3   1        554.79        540.23        46.81 o                         
  -5   4   1        180.56        169.75        21.35 o                         
  -4   4   1       2735.55       2778.95        89.67 o                         
  -3   4   1         57.14         94.65        17.51 o                         
  -2   4   1       5038.09       5050.11        90.92 o                         
  -1   4   1        349.88        339.78        12.45 o                         
   0   4   1       6738.05       6668.39       110.13 o                         
   1   4   1         58.31         68.98         6.11 o                         
   2   4   1       4489.82       4420.11        81.37 o                         
   3   4   1        213.10        189.95        20.80 o                         
   4   4   1       3216.68       3221.72       119.94 o                         
   5   4   1        115.84        125.84        39.68 o                         
  -5   5   1        226.87        252.41        47.48 o                         
  -4   5   1         87.39         46.67        27.92 o                         
  -3   5   1        234.97        266.95        56.91 o                         
  -2   5   1         15.12          9.88         7.45 o                         
  -1   5   1        587.56        569.90        14.30 o                         
   0   5   1        112.84        125.68        16.87 o                         
   1   5   1        300.22        306.83        13.50 o                         
   2   5   1         30.32         28.17        10.84 o                         
   3   5   1        442.00        454.90        27.19 o                         
   4   5   1         53.26         23.47        10.43 o                         
   5   5   1        108.20        199.85        43.05 o                         
  -4   6   1       1108.91       1143.16        73.15 o                         
  -3   6   1          2.18         16.35        11.59 o                         
  -2   6   1       1294.55       1304.15        46.56 o                         
  -1   6   1        335.76        341.10        21.63 o                         
   0   6   1       2405.20       2430.93        55.99 o                         
   1   6   1          6.21          1.53         4.49 o                         
   2   6   1       1060.59       1071.02        48.38 o                         
   3   6   1        214.33        174.25        20.98 o                         
   4   6   1       1432.83       1436.19        67.75 o                         
  -3   7   1       1155.54       1078.23        68.04 o                         
  -2   7   1        246.10        262.55        24.42 o                         
  -1   7   1       1980.36       2020.19        55.10 o                         
   0   7   1        185.36        165.48        15.71 o                         
   1   7   1       1593.25       1710.56        86.11 o                         
   2   7   1        125.04        164.43        53.85 o                         
   3   7   1       1308.86       1415.53       119.19 o                         
  -1   8   1         46.08         52.13        15.33 o                         
   0   8   1          3.84        -16.29        16.29 o                         
   1   8   1          3.75        -14.33        14.33 o                         
  -6   0   2       2428.33       2614.94       117.37 o                         
  -5   0   2        212.03        222.25        28.57 o                         
  -4   0   2       2885.66       3014.22       120.26 o                         
  -3   0   2          8.41          4.21         5.46 o                         
  -2   0   2      12596.80      12162.70       266.17 o                         
  -1   0   2       1842.77       2041.24        91.43 o                         
   0   0   2       7435.46       6358.19       116.67 o                         
   1   0   2        480.93        581.66        17.53 o                         
   2   0   2      10764.12      10621.94       184.01 o                         
   3   0   2       1116.93       1095.84        36.73 o                         
   4   0   2       3681.14       3582.73       157.39 o                         
   5   0   2          3.33         25.12        16.04 o                         
   6   0   2       1859.14       1886.74        96.36 o                         
  -6   1   2         49.90         45.37        14.47 o                         
  -5   1   2        177.25        174.31        17.94 o                         
  -4   1   2          1.25          9.72         6.34 o                         
  -3   1   2       1226.60       1230.54        34.25 o                         
  -2   1   2        188.70        206.58        12.38 o                         
  -1   1   2       1054.33       1049.66        23.59 o                         
   0   1   2          1.23          3.76         5.21 o                         
   1   1   2       1418.09       1427.13        24.14 o                         
   2   1   2         36.46         46.62         3.15 o                         
   3   1   2        864.34        861.20        22.38 o                         
   4   1   2         54.47         60.72         7.81 o                         
   5   1   2        341.16        329.74        35.40 o                         
   6   1   2          0.87          2.35         8.99 o                         
  -6   2   2        833.99        798.13        51.80 o                         
  -5   2   2         49.89         47.20        13.25 o                         
  -4   2   2       2134.85       2187.91        62.06 o                         
  -3   2   2         51.30         58.60         7.22 o                         
  -2   2   2       3319.60       3363.83        53.21 o                         
  -1   2   2         27.55         27.88         3.10 o                         
   0   2   2       5455.29       5604.28        92.45 o                         
   1   2   2        128.30        132.39         6.15 o                         
   2   2   2       3501.62       3507.64       113.65 o                         
   3   2   2         20.75         28.63         8.47 o                         
   4   2   2       1906.53       1809.40       143.78 o                         
   5   2   2         78.94         74.05        33.58 o                         
   6   2   2        913.50        936.16        68.25 o                         
  -6   3   2        112.22         91.86        31.27 o                         
  -5   3   2       1477.89       1496.79       100.97 o                         
  -4   3   2         77.04         79.06        17.45 o                         
  -3   3   2       4283.62       4141.82        85.31 o                         
  -2   3   2        189.76        194.63        17.00 o                         
  -1   3   2       4823.15       4860.17       100.78 o                         
   0   3   2        133.78        149.81        10.51 o                         
   1   3   2       6217.28       6207.67       124.86 o                         
   2   3   2        115.18        145.24        14.41 o                         
   3   3   2       3303.07       3408.12        80.77 o                         
   4   3   2        183.19        171.81        25.76 o                         
   5   3   2       1929.86       1902.39       133.27 o                         
   6   3   2         57.76         54.67        22.15 o                         
  -5   4   2         25.60         27.77        11.70 o                         
  -4   4   2         99.32         78.88        14.73 o                         
  -3   4   2         37.88         34.59        12.63 o                         
  -2   4   2         46.31         46.18        11.31 o                         
  -1   4   2        295.07        286.69        34.35 o                         
   0   4   2        209.10        236.66        15.93 o                         
   1   4   2        211.76        208.71        15.71 o                         
   2   4   2          8.05         15.79        10.61 o                         
   3   4   2        243.08        310.09        56.54 o                         
   4   4   2         24.32         30.34        11.29 o                         
   5   4   2         61.63         33.14        17.32 o                         
  -4   5   2        224.39        219.71        31.06 o                         
  -3   5   2       2094.47       2157.73        92.92 o                         
  -2   5   2         25.15         31.44        10.04 o                         
  -1   5   2       3546.52       3469.44        79.77 o                         
   0   5   2        235.63        264.73        19.15 o                         
   1   5   2       3560.48       3593.12        70.06 o                         
   2   5   2        101.98         98.49        19.67 o                         
   3   5   2       2196.87       2209.88        76.64 o                         
   4   5   2         79.09         56.25        15.14 o                         
  -4   6   2        921.02        822.88        85.35 o                         
  -3   6   2        121.31         84.13        41.49 o                         
  -2   6   2        785.04        777.36        37.13 o                         
  -1   6   2         70.48         64.43        13.25 o                         
   0   6   2       1507.19       1379.17        73.37 o                         
   1   6   2        238.69        249.58        31.16 o                         
   2   6   2        929.75        992.42        65.19 o                         
   3   6   2         40.12         15.69        11.02 o                         
  -3   7   2        228.87        253.01        27.12 o                         
  -2   7   2         19.62         18.59        16.83 o                         
  -1   7   2        582.82        516.03        36.92 o                         
   0   7   2          2.58          4.70        11.54 o                         
   1   7   2        290.02        276.15        35.94 o                         
   2   7   2         22.67         18.13        14.68 o                         
   0   8   2       1760.57       1705.62       133.56 o                         
  -6   1   3        145.19        132.04        36.40 o                         
  -5   1   3       2574.27       2589.48        78.71 o                         
  -4   1   3         34.32         59.44        10.65 o                         
  -3   1   3       3091.54       3154.56        75.21 o                         
  -2   1   3        159.47        173.44        13.30 o                         
  -1   1   3       7748.04       7439.63       222.32 o                         
   0   1   3         84.20        106.48         7.39 o                         
   1   1   3       5614.31       5674.80        68.77 o                         
   2   1   3        125.68        130.57         6.97 o                         
   3   1   3       3937.45       4100.07        74.05 o                         
   4   1   3         86.89         80.53         8.80 o                         
   5   1   3       2100.45       2071.87        76.06 o                         
   6   1   3        119.32         91.80        26.89 o                         
  -5   2   3        128.66        141.57        17.06 o                         
  -4   2   3       2198.56       2297.03        73.05 o                         
  -3   2   3         14.14         39.65         8.00 o                         
  -2   2   3       1114.52       1137.81        25.15 o                         
  -1   2   3        164.96        192.42        10.33 o                         
   0   2   3       6604.66       6541.64       136.28 o                         
   1   2   3        100.69        103.74         6.79 o                         
   2   2   3        870.09        869.96        54.65 o                         
   3   2   3         30.32         34.80         8.88 o                         
   4   2   3       2574.88       2466.03        82.12 o                         
   5   2   3        157.90        142.10        19.23 o                         
   6   2   3        352.07        357.09        59.84 o                         
  -5   3   3        135.83        123.27        24.70 o                         
  -4   3   3         30.23         16.24         8.80 o                         
  -3   3   3       1136.28       1131.08        64.99 o                         
  -2   3   3          5.00         -5.03        13.38 o                         
  -1   3   3        491.83        537.40        66.95 o                         
   0   3   3          1.16          2.30         2.66 o                         
   1   3   3       1197.57       1222.86        36.42 o                         
   2   3   3         26.58         45.05        13.35 o                         
   3   3   3        622.68        645.30        70.15 o                         
   4   3   3          6.14          4.90         6.42 o                         
   5   3   3        256.69        256.69        29.00 o                         
  -5   4   3         60.55        -20.63        20.63 o                         
  -4   4   3       2153.82       1970.30        97.85 o                         
  -3   4   3        218.77        217.62        40.32 o                         
  -2   4   3       3966.27       3794.38       280.11 o                         
  -1   4   3         90.29         92.03        14.02 o                         
   0   4   3       3763.81       3692.09       125.04 o                         
   1   4   3        185.16        219.47        12.47 o                         
   2   4   3       4074.41       4200.67       207.88 o                         
   3   4   3        168.01        118.67        21.80 o                         
   4   4   3       1942.19       1919.35        95.32 o                         
   5   4   3         99.09         76.90        27.63 o                         
  -4   5   3          8.81        -18.24        18.24 o                         
  -3   5   3        177.28        135.35        26.55 o                         
  -2   5   3        101.15        113.31        33.80 o                         
  -1   5   3        411.46        462.44        28.92 o                         
   0   5   3         13.28          7.79        12.58 o                         
   1   5   3        281.09        300.53        33.98 o                         
   2   5   3        100.69        138.44        23.60 o                         
   3   5   3        255.53        297.12        44.14 o                         
   4   5   3         11.41         -5.46        11.83 o                         
  -3   6   3         83.15         49.90        18.19 o                         
  -2   6   3       1869.52       1825.60        93.80 o                         
  -1   6   3         45.22         56.46        14.13 o                         
   0   6   3        755.57        811.83        75.25 o                         
   1   6   3         53.12         21.81        24.58 o                         
   2   6   3       1978.76       1947.33        99.96 o                         
   3   6   3         93.80        109.26        37.35 o                         
  -2   7   3        159.60        109.89        36.99 o                         
  -1   7   3       1080.60        993.33        56.61 o                         
   0   7   3        130.64        111.70        26.95 o                         
   1   7   3       1549.45       1719.31        96.69 o                         
  -5   0   4         18.13          1.50        13.78 o                         
  -4   0   4       2721.98       2810.78       128.35 o                         
  -3   0   4        459.83        457.83        38.55 o                         
  -2   0   4       4999.48       4792.31       427.80 o                         
  -1   0   4         39.69         37.15        13.75 o                         
   0   0   4       4423.79       4567.44       124.07 o                         
   1   0   4        831.62        850.56        40.56 o                         
   2   0   4       5971.11       6174.09       157.44 o                         
   3   0   4          1.52          8.53         5.84 o                         
   4   0   4       1763.85       1822.00       143.05 o                         
   5   0   4        318.06        359.64        65.08 o                         
  -5   1   4        264.61        206.91        36.00 o                         
  -4   1   4        159.70        164.22        17.72 o                         
  -3   1   4        570.50        565.09        30.99 o                         
  -2   1   4         18.29         21.86         6.59 o                         
  -1   1   4        514.52        610.89        27.26 o                         
   0   1   4        133.54        135.08        15.51 o                         
   1   1   4        891.55        896.09        32.07 o                         
   2   1   4          6.93         13.27         3.53 o                         
   3   1   4        408.44        412.84        19.21 o                         
   4   1   4         21.01         12.54         5.67 o                         
   5   1   4        243.17        205.07        30.58 o                         
  -5   2   4         52.25         35.01        12.45 o                         
  -4   2   4       1206.64       1300.24        63.81 o                         
  -3   2   4         28.52         15.30         6.48 o                         
  -2   2   4       2202.21       2238.94        59.52 o                         
  -1   2   4         93.43         96.09        12.35 o                         
   0   2   4       2524.29       2577.78       108.73 o                         
   1   2   4         24.58         21.46         5.94 o                         
   2   2   4       1996.18       2016.65        69.13 o                         
   3   2   4         88.46         90.68        14.47 o                         
   4   2   4       1332.00       1353.76        61.50 o                         
   5   2   4         43.48         71.37        16.40 o                         
  -4   3   4        245.23        284.52        30.19 o                         
  -3   3   4       2302.88       2318.92       103.07 o                         
  -2   3   4         29.65         47.58        12.27 o                         
  -1   3   4       3219.62       3265.59       127.29 o                         
   0   3   4        271.36        276.03        22.24 o                         
   1   3   4       3168.80       3148.49        78.41 o                         
   2   3   4         83.27         94.27        20.11 o                         
   3   3   4       2352.27       2273.14        99.27 o                         
   4   3   4        154.13        132.11        20.34 o                         
   5   3   4       1188.81       1140.67        74.53 o                         
  -4   4   4          6.90        -12.77        16.96 o                         
  -3   4   4         89.57         73.10        19.36 o                         
  -2   4   4          0.08          0.51         9.81 o                         
  -1   4   4         82.21         83.17        17.11 o                         
   0   4   4         72.86         79.14        16.48 o                         
   1   4   4        169.97        134.76        22.09 o                         
   2   4   4         21.75         26.71         9.39 o                         
   3   4   4         49.22         60.48        19.12 o                         
   4   4   4         85.81         98.99        23.35 o                         
  -3   5   4       1526.45       1459.72        85.40 o                         
  -2   5   4        289.57        306.97        34.72 o                         
  -1   5   4       2625.11       2899.47       111.86 o                         
   0   5   4         49.82         69.45        19.89 o                         
   1   5   4       1905.25       1976.92        98.24 o                         
   2   5   4        148.30        176.47        29.91 o                         
   3   5   4       1847.24       1735.57        96.30 o                         
  -1   6   4        211.85        183.43        24.49 o                         
   0   6   4        844.06        892.77        67.19 o                         
   1   6   4         39.02         12.03        32.30 o                         
  -4   1   5         31.64         26.30        18.92 o                         
  -3   1   5       2847.76       2859.22        94.50 o                         
  -2   1   5        220.09        225.78        19.16 o                         
  -1   1   5       2532.78       2728.66       181.81 o                         
   0   1   5         32.73         48.98        18.41 o                         
   1   1   5       3359.88       3305.12       102.42 o                         
   2   1   5        185.87        216.80        21.69 o                         
   3   1   5       2065.80       2088.19        75.02 o                         
   4   1   5         94.09         98.63        34.12 o                         
  -4   2   5        636.00        595.63        45.03 o                         
  -3   2   5         15.27         18.17        11.35 o                         
  -2   2   5       1968.98       1853.27        72.85 o                         
  -1   2   5        298.22        332.17        44.76 o                         
   0   2   5       1036.72       1130.62        72.41 o                         
   1   2   5          5.95          9.60        14.67 o                         
   2   2   5       1799.47       1685.04        66.80 o                         
   3   2   5        405.23        374.35        31.54 o                         
   4   2   5        713.26        720.60        45.89 o                         
  -3   3   5        175.67        192.20        24.53 o                         
  -2   3   5         10.74         -5.57        17.30 o                         
  -1   3   5        708.79        648.08        63.62 o                         
   0   3   5         93.71         80.50        20.48 o                         
   1   3   5        421.99        436.64        42.62 o                         
   2   3   5          0.63         14.01        15.38 o                         
   3   3   5        352.53        360.67        39.43 o                         
   4   3   5         25.22         52.07        17.40 o                         
  -3   4   5        106.10         36.46        20.66 o                         
  -2   4   5       1866.44       1772.61        90.34 o                         
  -1   4   5        135.13        111.80        20.90 o                         
   0   4   5       2796.79       2830.51       123.97 o                         
   1   4   5        199.04        193.70        30.82 o                         
   2   4   5       1903.31       1952.39       132.02 o                         
   3   4   5         94.97         72.89        29.27 o                         
  -1   5   5        119.85        133.22        37.34 o                         
   0   5   5         30.65         31.39        25.88 o                         
   1   5   5        298.19        296.07        64.84 o                         
  -3   0   6         56.17         82.71        21.47 o                         
  -2   0   6       1669.88       1716.56       136.57 o                         
  -1   0   6        190.46        179.82        36.91 o                         
   0   0   6       3779.60       3810.83       176.16 o                         
   1   0   6        120.42        106.26        27.72 o                         
   2   0   6       1307.55       1403.98       111.81 o                         
   3   0   6        102.69         89.67        32.18 o                         
  -3   1   6         76.55         84.10        16.40 o                         
  -2   1   6         44.58         32.05        11.41 o                         
  -1   1   6        678.05        574.17        65.23 o                         
   0   1   6         19.37          3.89         9.05 o                         
   1   1   6        158.18        154.88        18.43 o                         
   2   1   6         16.93         18.48        19.35 o                         
   3   1   6        358.66        439.18        65.90 o                         
  -3   2   6         71.14         52.40        23.47 o                         
  -2   2   6       1130.89       1148.74        60.20 o                         
  -1   2   6         36.11         37.97        18.53 o                         
   0   2   6       1167.55       1095.88        95.98 o                         
   1   2   6         79.62         56.88        21.85 o                         
   2   2   6       1167.02       1111.36        70.56 o                         
   3   2   6         53.56         89.71        33.38 o                         
  -2   3   6        166.01        153.46        26.99 o                         
  -1   3   6       2090.08       2045.75       146.46 o                         
   0   3   6         93.65         42.33        23.15 o                         
   1   3   6       1400.17       1419.61       122.44 o                         
   2   3   6        153.68        153.12        29.26 o                         
                                                                                
